# Supplementary material for: Factors associated with U.S. adults’ willingness to allow teenagers to play tackle football
Source: PLoS One. 2022 Sep 7;17(9):e0273229. doi: 10.1371/journal.pone.0273229 (PMC9451093; doi:10.1371/journal.pone.0273229)
Supplement: S1 File — (CSV) [file pone.0273229.s005.csv]

CASEID	k1	k2	k3	k4	k5	k6	k7	k8	k9	k10	concprob	willing	mediaexag	rulessafe	fbfan	concestimate	worryconc	worrylongterm	worryheat	worryheadinj	worrybone	sex	age	edu	ethrac	incimp	state	kid01	kid1317	ppt18ov	kid25	kid612	weight1	sportfan
1	0	0	0	1	1	0	0	0	0	0	4	4	4	4	2	3	2	2	1	2	1	2	60	1	5	20	71	0	0	3	0	0	1.0989	4
2	-1	-1	-1	-1	-1	-1	-1	-1	-1	-1	4	3	2	3	1	30	3	4	3	4	4	1	52	2	1	15	14	0	0	3	0	0	0.7128	2
3	0	0	0	1	1	0	0	0	0	0	4	4	3	4	4	15	1	1	1	1	2	1	60	3	1	16	93	0	0	3	0	0	0.5882	9
4	-1	-1	-1	-1	-1	-1	-1	-1	-1	-1	3	3	3	3	3	-1	4	4	4	4	4	2	56	2	1	9	88	0	0	1	0	0	0.8284	1
5	0	0	0	1	0	0	0	0	0	0	5	1	1	2	1	25	4	4	3	4	4	2	67	2	1	8	87	0	0	1	0	0	0.7332	5
6	0	0	0	1	0	0	0	0	0	0	5	4	4	4	5	25	3	3	3	3	3	2	55	4	1	16	86	0	0	2	0	0	0.6098	7
7	0	0	0	0	1	0	0	0	0	1	5	3	2	3	2	3	3	3	4	3	3	2	56	2	1	16	54	0	1	2	0	0	0.8421	4
8	0	0	0	1	0	0	0	0	0	0	5	1	1	1	4	15	4	4	3	4	2	1	31	2	1	8	58	1	0	5	1	2	1.1625	6
9	0	0	0	1	0	0	0	0	0	1	5	2	2	4	3	2	1	1	1	1	1	1	69	4	1	16	54	0	0	2	0	0	0.6246	7
10	0	0	0	1	0	0	0	0	0	0	4	4	2	4	4	30	3	3	2	3	2	1	25	4	3	20	22	0	0	3	0	0	1.5767	9
11	0	0	0	1	1	0	0	0	1	1	5	4	2	4	4	10	3	2	1	2	2	1	75	4	2	12	58	0	0	2	0	0	0.8996	6
12	-1	-1	-1	-1	-1	-1	-1	-1	-1	-1	4	3	3	3	4	2	3	3	3	3	3	1	57	2	1	5	21	0	0	5	0	0	0.9174	6
13	0	0	0	1	1	0	0	0	0	1	3	4	4	4	4	24	2	2	2	2	1	1	70	4	4	16	58	0	0	2	0	0	0.8432	7
14	-1	-1	-1	-1	-1	-1	-1	-1	-1	-1	5	1	1	3	2	10	4	4	2	4	2	2	44	3	1	13	34	0	2	2	0	0	1.3766	4
15	-1	-1	-1	-1	-1	-1	-1	-1	-1	-1	3	3	-1	3	3	25	3	3	3	3	3	1	54	3	1	15	74	0	1	2	0	0	0.8273	1
16	1	0	1	1	1	0	1	1	1	1	4	3	3	3	3	5	2	2	1	2	1	1	83	4	4	16	74	0	0	3	0	0	0.8432	2
17	-1	-1	-1	-1	-1	-1	-1	-1	-1	-1	4	2	3	2	2	10	3	3	3	3	3	2	39	2	1	15	11	0	1	3	1	1	1.064	1
18	0	0	0	1	0	0	0	0	0	0	3	4	3	3	3	1	2	3	2	2	2	1	62	2	1	16	33	0	0	2	0	0	0.6233	8
19	-1	-1	-1	-1	-1	-1	-1	-1	-1	-1	4	4	3	3	3	10	2	2	3	2	2	2	67	3	1	19	22	0	0	4	0	0	0.8016	4
20	-1	-1	-1	-1	-1	-1	-1	-1	-1	-1	5	3	2	4	5	60	2	4	3	3	3	1	55	2	2	18	93	0	0	2	0	1	0.9539	7
21	0	0	0	0	1	0	0	0	0	0	4	3	2	3	4	5	3	3	3	3	3	1	81	3	1	8	61	0	0	2	0	0	0.8515	4
22	0	0	0	1	1	0	0	0	0	0	5	4	1	3	5	10	4	4	3	4	4	2	32	3	1	14	86	1	0	2	0	0	1.0179	7
23	0	0	0	1	1	0	0	0	0	1	3	4	3	4	5	10	2	2	1	2	1	1	50	3	1	17	86	0	0	2	0	0	0.8453	9
24	0	1	0	1	0	1	0	0	0	1	4	4	3	4	4	20	2	2	1	1	1	1	51	4	1	21	92	0	0	6	0	0	0.74	8
25	0	0	0	1	0	0	0	0	0	0	4	4	3	4	4	5	3	3	2	3	3	1	59	4	1	20	91	0	0	2	0	0	0.74	8
26	0	0	0	0	0	0	0	0	0	1	5	1	1	1	2	35	4	4	4	4	3	1	70	4	1	19	21	0	0	2	0	0	0.6695	8
27	1	0	0	1	0	0	0	0	0	0	4	2	3	3	3	10	3	3	2	3	2	2	49	1	1	14	33	0	0	3	0	0	0.7382	1
28	0	0	0	0	0	0	0	0	0	1	3	3	3	3	3	15	3	3	3	3	3	1	60	2	1	8	59	0	0	1	0	0	0.8485	1
29	0	0	0	0	1	0	0	0	0	0	5	3	2	2	1	100	4	4	2	4	4	2	29	3	1	16	31	0	0	7	0	0	1.0839	2
30	-1	-1	-1	-1	-1	-1	-1	-1	-1	-1	3	4	3	4	4	5	2	2	3	2	2	1	61	2	1	4	31	0	0	2	0	0	0.8021	6
31	1	0	0	1	1	0	0	1	0	0	5	2	2	2	4	30	4	4	4	4	4	1	49	1	4	19	93	0	0	6	0	0	1.1371	6
32	0	1	0	1	1	1	0	0	0	0	5	1	1	3	5	2	4	4	3	4	4	1	67	3	1	13	91	0	0	2	0	0	0.748	6
33	-1	-1	-1	-1	-1	-1	-1	-1	-1	-1	5	3	2	4	1	2	4	4	4	4	4	1	49	3	2	7	41	0	0	1	0	0	1.0568	1
34	0	0	0	1	1	0	0	0	1	1	5	3	1	4	5	50	4	4	4	4	2	2	63	3	1	13	14	0	0	1	0	0	0.8225	4
35	-1	-1	-1	-1	-1	-1	-1	-1	-1	-1	5	3	1	2	3	50	4	4	3	4	3	2	38	4	2	12	22	0	0	1	0	0	1.3461	5
36	-1	-1	-1	-1	-1	-1	-1	-1	-1	-1	4	4	2	4	1	8	3	3	3	3	3	2	73	4	1	11	22	0	0	2	0	0	0.6756	2
37	-1	-1	-1	-1	-1	-1	-1	-1	-1	-1	4	3	3	3	3	3	2	2	1	2	2	1	32	4	1	20	33	1	0	2	1	0	0.9298	5
38	-1	-1	-1	-1	-1	-1	-1	-1	-1	-1	4	4	2	4	3	30	3	3	3	3	3	1	49	4	1	19	45	0	1	3	0	0	0.7869	6
39	-1	-1	-1	-1	-1	-1	-1	-1	-1	-1	4	5	1	4	2	5	2	2	3	2	3	2	43	2	4	15	43	0	0	3	0	0	1.456	1
40	-1	-1	-1	-1	-1	-1	-1	-1	-1	-1	5	3	2	3	1	20	3	3	3	4	3	2	78	3	2	13	52	0	0	2	0	0	1.0771	2
41	-1	-1	-1	-1	-1	-1	-1	-1	-1	-1	4	4	1	4	1	-1	1	1	1	1	1	2	85	2	1	20	86	0	0	1	0	0	0.7616	3
42	-1	-1	-1	-1	-1	-1	-1	-1	-1	-1	5	1	1	3	1	23	1	1	1	1	1	2	43	4	1	20	74	0	1	2	0	0	1.3399	3
43	0	1	0	0	0	0	0	0	0	0	5	3	1	4	3	50	4	4	4	4	4	2	61	4	1	16	23	0	0	2	0	0	0.5661	9
44	0	0	0	1	0	0	0	0	0	1	5	1	1	4	4	10	4	4	3	4	3	1	71	4	1	12	12	0	0	2	0	0	0.6869	4
45	-1	-1	-1	-1	-1	-1	-1	-1	-1	-1	4	3	1	4	4	40	3	3	2	3	2	1	28	2	1	21	14	0	0	2	0	1	1.509	11
46	-1	-1	-1	-1	-1	-1	-1	-1	-1	-1	5	3	3	3	1	10	3	2	2	2	2	2	61	1	1	11	32	0	0	2	0	0	0.7797	1
47	-1	-1	-1	-1	-1	-1	-1	-1	-1	-1	4	3	2	3	1	50	3	-1	3	3	3	2	62	2	1	21	62	0	0	2	0	0	0.9239	1
48	0	0	0	1	0	0	0	1	0	1	5	4	2	4	4	25	3	3	2	4	2	2	70	3	1	16	41	0	0	2	0	0	0.6556	6
49	0	1	0	1	0	0	0	1	1	1	5	3	1	4	4	10	2	2	2	2	2	2	72	4	1	12	42	0	0	1	0	0	0.7299	7
50	-1	-1	-1	-1	-1	-1	-1	-1	-1	-1	1	1	2	2	1	40	-1	-1	-1	-1	-1	1	73	4	1	15	61	0	0	2	0	0	0.6246	4
51	-1	-1	-1	-1	-1	-1	-1	-1	-1	-1	4	4	3	4	4	-1	3	1	1	1	3	2	62	2	1	17	84	0	0	5	0	0	0.7616	1
52	1	1	0	1	1	0	0	0	0	0	4	5	4	3	5	3	3	3	3	3	3	1	18	1	1	18	41	0	0	3	0	0	1.5298	11
53	0	0	0	1	1	0	0	0	0	1	5	4	1	4	3	7	3	3	3	3	2	2	79	4	1	17	59	0	0	1	0	0	0.8116	8
54	0	0	0	1	0	0	0	0	0	1	2	4	4	4	5	3	2	2	1	2	1	1	78	3	1	9	34	0	0	2	0	0	0.7464	9
55	0	0	0	0	1	0	0	0	0	0	5	1	1	3	2	10	4	4	4	4	4	2	29	2	2	16	54	0	0	5	0	0	1.3954	6
56	1	0	0	1	1	0	0	0	0	1	5	4	1	4	4	30	3	4	3	3	2	1	47	1	4	16	35	0	0	6	0	0	0.9755	6
57	0	0	0	1	1	0	0	0	0	0	5	3	1	2	1	5	3	3	2	3	2	2	77	2	1	14	31	0	0	2	0	0	0.6533	6
58	0	0	0	0	1	0	0	0	0	0	4	1	1	3	1	10	1	1	1	1	1	2	28	3	5	8	35	0	0	1	0	0	1.5386	1
59	0	0	0	1	0	0	0	0	0	1	5	3	2	4	4	2	4	4	3	4	3	1	77	4	1	20	21	0	0	2	0	0	0.6695	6
60	1	0	0	1	1	0	0	0	0	1	4	4	3	2	4	5	3	3	3	3	3	2	55	2	1	17	56	0	0	2	0	0	1.0438	3
61	-1	-1	-1	-1	-1	-1	-1	-1	-1	-1	-1	-1	-1	-1	-1	-1	-1	-1	-1	-1	-1	2	24	4	1	16	56	0	0	2	0	0	1.0825	1
62	0	0	0	1	1	0	0	0	0	0	5	3	2	3	4	30	4	4	4	4	4	2	66	2	1	13	31	0	0	2	0	0	0.8309	6
63	0	0	0	1	1	0	0	0	0	0	3	5	4	3	5	2	1	1	1	1	2	1	63	4	1	21	61	0	0	2	0	0	0.7743	9
64	-1	-1	-1	-1	-1	-1	-1	-1	-1	-1	5	2	3	3	1	10	3	3	2	3	2	2	72	3	1	17	54	0	0	2	0	0	0.9271	1
65	0	0	0	0	1	0	0	0	1	1	5	3	3	3	3	25	3	-1	4	4	4	2	68	2	1	11	23	0	0	3	1	0	0.7691	4
66	-1	-1	-1	-1	-1	-1	-1	-1	-1	-1	4	4	3	3	4	5	3	3	3	3	3	2	48	3	1	14	42	0	1	3	0	0	0.7407	3
67	0	0	0	1	1	0	0	0	0	1	5	2	2	4	5	45	4	4	4	4	3	2	50	3	1	14	86	0	0	3	0	0	0.6966	10
68	0	0	0	1	0	0	0	0	0	1	4	4	3	4	3	25	3	3	2	2	2	1	60	4	1	15	21	0	0	2	0	0	0.5401	6
69	0	0	1	0	0	0	0	0	0	1	4	3	2	2	4	5	3	4	3	3	3	1	25	2	1	18	93	0	1	5	0	0	1.4386	10
70	0	0	0	1	0	0	0	0	0	1	5	3	2	3	4	40	4	4	3	4	4	1	59	3	2	18	58	0	0	2	0	0	1.1611	9
71	-1	-1	-1	-1	-1	-1	-1	-1	-1	-1	4	2	2	3	2	5	4	4	4	4	4	2	69	3	1	8	54	0	0	2	0	0	0.8925	1
72	0	0	0	0	1	0	0	0	0	0	1	3	1	3	2	4	4	4	3	4	3	2	58	1	5	8	22	0	0	1	0	0	1.0336	2
73	0	0	0	1	0	0	0	0	0	0	4	2	2	3	3	15	4	4	3	4	3	2	72	2	1	11	21	0	0	1	0	0	0.7691	5
74	0	0	0	1	0	0	0	0	0	0	5	2	1	3	3	-1	4	4	4	4	4	2	64	3	1	17	32	0	0	1	0	0	0.8126	6
75	-1	-1	-1	-1	-1	-1	-1	-1	-1	-1	4	3	3	3	1	5	3	3	4	3	3	2	66	3	2	12	54	0	0	1	0	0	1.0771	1
76	-1	-1	-1	-1	-1	-1	-1	-1	-1	-1	3	3	3	3	3	100	1	1	1	1	1	1	73	2	1	9	92	0	0	2	0	0	0.6995	1
77	-1	-1	-1	-1	-1	-1	-1	-1	-1	-1	5	2	1	3	4	50	4	4	4	4	4	1	69	3	1	15	21	0	0	2	0	0	0.6169	6
78	-1	-1	-1	-1	-1	-1	-1	-1	-1	-1	3	4	3	3	1	-1	1	1	1	1	1	2	62	4	1	17	57	0	0	3	0	0	0.8116	1
79	-1	-1	-1	-1	-1	-1	-1	-1	-1	-1	4	3	1	4	3	50	4	4	3	4	3	2	56	3	3	12	95	0	0	2	0	0	1.0537	2
80	1	1	0	1	1	0	0	0	0	1	5	1	1	4	3	45	4	4	4	4	4	2	58	4	1	10	45	0	0	3	0	0	0.7739	3
81	0	0	0	0	0	0	0	0	1	0	3	3	3	3	1	2	2	2	2	2	3	2	63	2	1	8	21	0	2	2	1	1	0.7691	1
82	-1	-1	-1	-1	-1	-1	-1	-1	-1	-1	4	4	2	2	5	20	4	4	4	4	4	2	61	2	1	18	74	0	0	3	0	0	0.9239	2
83	-1	-1	-1	-1	-1	-1	-1	-1	-1	-1	4	2	3	3	3	5	4	4	4	4	4	2	80	3	1	18	14	0	0	2	0	0	0.8016	2
84	0	0	0	1	0	0	0	0	0	0	5	5	5	1	3	2	4	2	4	4	4	1	79	1	1	9	58	0	0	2	0	0	0.8485	1
85	0	0	0	1	1	0	0	0	0	1	5	2	1	3	4	25	4	4	3	4	2	2	43	4	1	18	74	0	0	2	0	1	1.3399	7
86	0	0	0	1	1	0	0	0	0	0	4	5	3	3	5	10	2	2	2	2	2	1	25	4	1	12	35	0	0	2	0	0	1.3789	9
87	0	0	0	1	0	0	0	0	0	0	3	3	3	3	3	10	3	3	3	3	3	2	41	3	2	4	46	0	0	1	0	0	1.5774	1
88	0	0	0	0	1	0	0	0	1	1	4	3	2	4	2	25	2	2	3	2	3	2	66	3	1	8	86	0	0	2	0	0	0.7358	1
89	0	0	0	0	1	0	0	0	0	1	5	4	2	2	5	30	3	4	2	3	2	1	71	3	1	9	23	0	0	2	0	0	0.7363	5
90	0	0	0	1	1	0	0	0	0	0	4	3	3	3	3	3	3	3	4	3	3	2	67	2	1	9	63	0	0	1	0	0	0.8895	6
91	1	1	0	1	0	1	1	0	0	1	3	5	3	3	5	3	1	1	1	1	1	1	59	2	1	8	63	0	0	2	0	0	0.9838	8
92	0	0	0	0	0	0	0	0	1	0	5	1	1	2	1	35	4	4	3	4	4	2	56	4	1	15	33	0	0	2	0	0	0.6485	1
93	-1	-1	-1	-1	-1	-1	-1	-1	-1	-1	4	4	3	3	2	10	4	4	4	4	4	2	58	3	1	13	54	0	0	2	0	0	1.0747	2
94	0	0	0	1	0	0	0	0	0	1	4	4	2	3	4	3	3	3	3	3	3	2	79	4	1	18	93	0	0	2	0	0	0.669	8
95	0	0	0	1	0	0	0	0	1	1	5	1	1	4	4	5	4	4	3	4	4	1	84	4	1	19	31	0	0	2	0	0	0.6787	8
96	0	1	0	1	0	1	0	0	0	1	5	3	3	5	4	40	4	4	4	4	2	1	67	3	2	13	88	0	0	2	0	0	0.847	10
97	0	0	0	1	1	0	0	0	1	1	5	3	2	4	1	6	3	3	2	3	2	2	59	4	1	13	59	0	0	2	0	0	0.9408	4
98	0	0	1	1	1	0	0	0	1	1	5	2	2	3	2	20	4	4	3	4	4	1	71	1	1	9	55	0	0	3	1	0	0.8485	6
99	-1	-1	-1	-1	-1	-1	-1	-1	-1	-1	4	2	2	3	1	20	4	4	3	4	3	2	54	4	1	20	14	0	0	2	0	0	0.7929	9
100	0	0	0	1	1	1	0	0	0	1	4	4	3	4	5	20	2	3	2	3	2	1	54	3	1	19	21	0	0	4	0	0	0.8866	7
101	0	0	0	1	1	0	0	0	0	1	4	4	2	4	4	7	2	2	1	2	1	1	51	3	1	13	54	0	2	3	0	1	1.0521	6
102	0	0	0	0	0	0	0	0	0	1	4	-1	4	4	4	5	3	3	3	3	3	2	42	4	4	18	59	0	1	2	0	1	1.8088	9
103	0	0	0	1	1	0	0	0	0	0	4	5	3	4	4	1	2	1	1	2	2	2	31	2	1	9	74	0	0	2	0	0	1.4685	3
104	-1	-1	-1	-1	-1	-1	-1	-1	-1	-1	4	3	3	3	2	10	1	1	3	3	3	2	48	4	3	20	74	0	0	2	0	0	1.0907	6
105	1	1	0	0	0	0	0	0	0	1	4	3	2	4	2	4	3	4	4	4	3	2	55	2	1	16	31	0	0	2	0	0	0.7382	3
106	0	0	0	1	1	0	0	0	0	1	3	5	3	3	5	60	3	2	1	2	2	1	52	4	1	19	16	0	0	4	0	0	0.7762	10
107	-1	-1	-1	-1	-1	-1	-1	-1	-1	-1	3	3	3	3	1	1	1	1	1	1	1	1	66	2	1	9	23	0	0	1	0	0	0.7337	1
108	0	1	0	1	0	0	0	0	0	1	5	4	3	4	5	10	3	2	1	2	2	1	69	3	4	15	46	0	0	2	0	0	0.8442	11
109	-1	-1	-1	-1	-1	-1	-1	-1	-1	-1	4	4	3	3	3	18	3	3	3	3	3	2	56	4	5	6	59	0	0	1	0	0	1.1324	2
110	-1	-1	-1	-1	-1	-1	-1	-1	-1	-1	-1	-1	-1	-1	-1	-1	-1	-1	-1	-1	-1	1	39	2	1	9	74	0	0	1	0	0	1.1625	NA
111	0	0	0	0	1	0	0	0	0	1	5	2	1	3	5	5	4	4	3	4	4	1	76	3	1	14	84	0	0	2	0	0	0.5882	7
112	-1	-1	-1	-1	-1	-1	-1	-1	-1	-1	5	1	1	3	1	12	4	4	4	4	4	1	69	3	1	15	74	0	0	2	0	0	0.7135	1
113	-1	-1	-1	-1	-1	-1	-1	-1	-1	-1	3	3	3	3	2	-1	1	1	1	1	1	1	69	3	1	8	74	0	0	2	0	0	0.8515	2
114	-1	-1	-1	-1	-1	-1	-1	-1	-1	-1	5	3	2	3	2	75	3	3	3	3	2	2	77	3	1	12	21	0	0	2	0	0	0.8225	5
115	0	0	0	1	0	0	0	0	0	0	5	4	2	4	4	4	3	3	3	3	3	1	63	4	1	16	41	0	0	2	0	0	0.5475	8
116	1	0	0	0	0	0	0	0	0	0	4	2	3	1	2	50	4	2	3	4	4	1	63	3	3	17	21	0	0	1	0	0	0.9096	1
117	0	0	0	0	0	0	0	0	0	1	5	4	3	4	5	4	3	2	3	2	2	1	61	3	4	15	93	0	0	2	0	0	0.794	4
118	-1	-1	-1	-1	-1	-1	-1	-1	-1	-1	5	2	2	3	1	75	4	4	4	4	4	2	69	2	1	12	74	0	0	2	0	0	0.9479	6
119	1	0	0	1	1	1	0	0	0	0	5	4	2	3	5	8	3	3	1	3	2	2	51	4	1	21	59	0	1	3	0	0	0.917	9
120	0	0	0	0	1	0	0	0	0	0	5	3	2	4	3	60	4	4	4	4	4	2	65	2	1	7	57	0	0	2	0	0	0.9592	6
121	1	0	0	1	1	0	0	0	0	0	5	5	4	3	5	30	4	3	2	3	2	1	47	2	4	17	93	0	0	4	0	0	1.1371	8
122	-1	-1	-1	-1	-1	-1	-1	-1	-1	-1	4	3	3	4	4	3	3	4	3	4	2	2	59	2	1	11	35	0	0	1	0	0	0.8809	3
123	-1	-1	-1	-1	-1	-1	-1	-1	-1	-1	4	3	2	3	1	10	2	2	2	2	2	2	50	3	4	17	93	0	0	2	0	0	1.1655	3
124	0	0	0	0	1	0	0	0	0	0	5	3	2	3	2	30	4	-1	4	4	3	2	66	4	1	15	35	0	0	2	0	0	0.5739	4
125	0	0	0	1	0	1	0	1	1	1	5	3	1	4	2	20	4	4	3	4	4	1	61	4	3	21	88	0	0	2	0	0	0.7592	7
126	0	0	0	0	1	0	0	0	0	0	5	2	1	1	2	25	4	4	3	4	3	2	75	3	1	10	33	0	0	2	0	0	0.7824	2
127	-1	-1	-1	-1	-1	-1	-1	-1	-1	-1	4	3	2	3	4	5	3	3	3	3	3	1	45	2	1	12	32	0	3	2	0	0	0.9191	7
128	0	0	0	0	0	0	0	1	0	0	1	3	1	3	3	70	4	4	3	4	4	1	63	1	2	11	35	0	0	2	0	0	0.8422	5
129	0	0	0	0	1	0	0	0	0	0	5	1	1	1	1	12	4	4	3	4	3	2	51	3	1	18	58	0	0	7	0	0	1.0474	1
130	0	0	0	1	0	0	0	0	0	1	5	3	1	3	4	5	4	4	3	4	3	2	74	4	1	15	62	0	0	1	0	0	0.6548	4
131	0	0	0	1	1	0	0	0	0	0	5	5	1	4	4	20	1	1	1	1	1	1	52	2	1	9	91	0	0	2	0	0	0.811	6
132	-1	-1	-1	-1	-1	-1	-1	-1	-1	-1	-1	4	-1	-1	1	-1	-1	-1	-1	-1	3	2	58	2	2	16	31	0	0	2	0	0	0.8359	1
133	0	0	0	0	0	0	0	0	1	0	5	3	2	4	2	5	4	3	4	3	2	2	63	2	1	15	56	0	0	2	0	0	0.7453	11
134	0	0	0	1	1	0	0	0	0	0	1	4	2	4	4	10	4	4	4	4	4	1	80	4	1	14	41	0	0	1	0	0	0.5475	5
135	0	0	0	1	1	0	0	0	0	0	4	4	3	1	4	5	2	2	2	2	2	1	85	4	1	14	74	0	0	2	0	0	0.6246	11
136	0	0	0	1	1	0	0	0	0	1	5	3	1	2	5	4	1	1	1	1	1	1	87	4	1	12	84	0	0	2	0	0	0.6549	8
137	0	1	0	1	0	1	0	0	0	1	5	2	3	3	5	4	3	3	4	3	3	1	72	4	1	16	84	0	0	1	0	0	0.5149	6
138	-1	-1	-1	-1	-1	-1	-1	-1	-1	-1	5	1	1	4	3	50	4	4	4	4	4	2	76	3	1	21	54	0	0	2	0	0	0.9271	9
139	0	0	0	1	0	0	0	0	0	0	5	4	2	3	4	20	3	3	2	3	3	1	49	4	1	12	46	0	1	1	0	0	0.8074	7
140	0	0	0	0	0	0	0	1	0	0	4	4	3	4	3	10	3	3	3	3	3	2	59	4	1	18	42	0	0	2	0	0	0.8038	4
141	0	0	0	1	1	0	0	0	1	0	5	2	1	3	4	30	4	4	4	4	3	2	73	4	1	16	82	0	0	2	0	0	0.5397	4
142	0	0	1	1	1	0	0	0	0	1	4	4	3	4	4	10	2	3	2	3	2	1	73	2	1	9	59	0	0	2	0	0	0.8485	6
143	-1	-1	-1	-1	-1	-1	-1	-1	-1	-1	5	2	1	3	3	3	4	4	4	-1	3	2	77	2	5	13	16	0	0	3	0	0	0.9749	3
144	0	0	0	0	1	0	0	0	0	0	5	1	1	1	1	5	4	4	4	4	4	2	76	1	1	6	42	0	0	1	0	0	0.8408	1
145	-1	-1	-1	-1	-1	-1	-1	-1	-1	-1	3	3	3	3	1	-1	-1	-1	-1	-1	-1	1	75	2	4	7	59	0	0	1	0	0	1.2353	1
146	0	0	0	1	1	0	0	1	0	1	4	4	2	3	3	3	2	2	2	2	3	1	78	2	1	11	14	0	0	2	0	0	0.7337	7
147	0	0	0	1	0	0	0	0	0	0	4	3	5	3	3	3	3	4	2	3	4	1	53	4	1	19	54	0	1	2	0	0	0.8977	6
148	0	0	0	1	0	0	0	1	0	1	4	5	3	4	5	3	3	3	2	3	3	1	58	2	1	17	23	0	0	1	1	0	0.8836	10
149	-1	-1	-1	-1	-1	-1	-1	-1	-1	-1	4	4	4	3	3	20	3	3	2	3	2	2	80	2	1	11	59	0	0	1	0	0	0.8895	1
150	0	0	0	1	1	0	0	0	0	0	5	2	3	4	5	20	3	4	4	4	4	1	52	3	2	10	53	0	0	2	0	0	1.1179	11
151	0	0	0	0	1	0	0	0	1	0	4	3	1	3	3	3	2	2	1	2	2	1	87	2	1	11	23	0	0	2	0	0	0.7337	7
152	-1	-1	-1	-1	-1	-1	-1	-1	-1	-1	5	4	1	4	5	30	3	2	2	1	3	1	54	4	2	18	93	0	2	1	0	1	0.838	9
153	0	0	0	1	1	0	0	0	0	1	5	3	2	4	4	20	3	3	2	3	3	1	75	4	1	16	63	0	0	2	0	0	0.6246	NA
154	-1	-1	-1	-1	-1	-1	-1	-1	-1	-1	5	1	1	3	1	75	1	1	1	1	1	1	74	4	1	17	74	0	0	2	0	0	0.7743	1
155	-1	-1	-1	-1	-1	-1	-1	-1	-1	-1	4	3	3	3	4	10	3	3	3	3	2	1	66	3	1	13	86	0	0	2	0	0	0.748	6
156	-1	-1	-1	-1	-1	-1	-1	-1	-1	-1	4	4	3	3	5	-1	-1	-1	-1	-1	-1	1	82	2	1	11	56	0	0	3	0	0	0.8485	NA
157	-1	-1	-1	-1	-1	-1	-1	-1	-1	-1	4	3	3	3	3	-1	-1	-1	-1	-1	-1	2	81	2	1	8	41	0	0	1	0	0	0.7797	9
158	0	0	0	0	0	0	0	0	0	1	4	3	3	3	1	2	2	2	3	2	2	1	67	3	1	13	59	0	0	2	0	0	0.9074	1
159	-1	-1	-1	-1	-1	-1	-1	-1	-1	-1	4	4	2	3	1	50	3	4	3	3	2	1	54	3	3	14	93	0	0	4	0	0	0.8111	1
160	-1	-1	-1	-1	-1	-1	-1	-1	-1	-1	3	3	3	3	1	5	1	1	1	1	1	1	40	2	4	1	86	0	0	2	0	0	1.3951	1
161	0	0	0	0	1	0	0	0	0	1	5	1	1	3	3	15	4	4	2	4	3	2	57	4	1	21	93	0	0	2	0	0	0.7559	3
162	0	0	0	0	1	0	0	0	0	0	4	2	2	3	2	4	4	4	3	4	3	2	63	2	1	11	33	0	0	2	0	0	0.7797	2
163	0	0	0	0	1	0	0	0	0	1	5	3	1	3	3	33	3	3	3	3	2	2	53	3	2	10	45	0	0	1	0	0	1.001	9
164	-1	-1	-1	-1	-1	-1	-1	-1	-1	-1	4	2	2	3	1	75	4	4	4	4	4	2	64	3	1	12	31	0	0	2	0	0	0.8338	1
165	0	1	0	1	0	0	0	0	0	1	4	4	4	5	5	1	3	3	3	3	2	1	71	4	1	21	93	0	0	2	0	0	0.6383	6
166	-1	-1	-1	-1	-1	-1	-1	-1	-1	-1	4	4	3	3	1	3	3	3	3	3	3	2	43	2	4	16	93	0	0	4	0	1	1.3693	2
167	0	0	0	1	0	0	0	0	0	1	5	4	3	5	4	1	3	2	1	2	2	1	70	4	1	18	34	0	0	2	0	0	0.6787	6
168	-1	-1	-1	-1	-1	-1	-1	-1	-1	-1	3	1	3	3	1	-1	-1	-1	-1	-1	-1	1	39	2	1	20	71	0	1	3	0	0	1.2075	1
169	-1	-1	-1	-1	-1	-1	-1	-1	-1	-1	5	1	2	3	1	20	4	4	3	4	3	1	59	3	1	16	22	0	1	2	0	0	0.7153	3
170	-1	-1	-1	-1	-1	-1	-1	-1	-1	-1	5	4	2	3	4	0	1	1	2	1	3	2	83	4	2	14	61	0	0	1	0	0	0.7414	6
171	-1	-1	-1	-1	-1	-1	-1	-1	-1	-1	4	3	3	3	4	20	3	3	3	3	3	2	80	3	1	7	32	0	0	1	0	0	0.8437	NA
172	-1	-1	-1	-1	-1	-1	-1	-1	-1	-1	4	2	2	3	4	50	3	4	4	4	4	2	73	1	1	9	63	0	0	2	0	0	0.8895	3
173	0	0	0	0	1	0	0	0	1	1	1	5	4	4	1	0	3	3	3	3	3	2	68	1	1	12	22	0	0	1	0	0	0.8196	1
174	0	1	0	1	1	0	0	0	0	0	3	5	3	4	4	3	2	1	1	2	1	1	52	4	1	20	91	0	0	4	0	0	0.74	9
175	0	0	0	0	0	0	0	0	1	0	5	2	1	2	2	40	4	4	4	4	3	2	86	2	1	5	59	0	0	2	0	0	0.9592	6
176	0	0	0	1	1	0	1	0	0	0	5	4	2	4	4	20	3	3	2	3	2	2	85	2	1	13	84	0	0	2	0	0	0.7814	8
177	-1	-1	-1	-1	-1	-1	-1	-1	-1	-1	5	2	1	2	4	50	4	4	4	4	3	2	42	4	1	20	41	0	0	2	0	0	1.1745	5
178	-1	-1	-1	-1	-1	-1	-1	-1	-1	-1	4	3	1	3	4	10	3	4	4	4	3	2	66	2	5	11	72	0	0	1	0	0	1.058	6
179	0	0	0	0	1	0	0	0	0	1	4	2	2	3	2	50	3	3	3	3	2	2	39	4	1	11	43	0	1	2	0	1	1.1308	5
180	0	0	0	0	0	0	0	0	0	1	5	5	1	4	5	5	3	2	1	2	1	1	64	2	1	11	41	0	0	3	0	0	0.7438	7
181	1	0	0	1	0	0	0	0	0	0	5	3	2	3	3	25	3	3	2	3	3	1	33	3	1	14	91	0	0	4	1	1	0.8058	4
182	-1	-1	-1	-1	-1	-1	-1	-1	-1	-1	3	3	1	3	1	2	1	1	1	1	1	1	73	2	1	13	23	0	0	2	0	0	0.7819	1
183	0	0	0	1	1	0	0	0	0	0	5	3	3	4	4	20	4	3	3	3	3	2	85	4	1	10	74	0	0	1	0	0	0.7814	7
184	-1	-1	-1	-1	-1	-1	-1	-1	-1	-1	5	1	1	2	1	40	2	3	2	3	2	2	49	4	1	18	33	0	0	2	0	1	0.8038	1
185	-1	-1	-1	-1	-1	-1	-1	-1	-1	-1	3	3	3	3	3	0	3	3	3	3	3	2	45	3	1	1	21	2	0	1	0	0	0.9404	4
186	-1	-1	-1	-1	-1	-1	-1	-1	-1	-1	4	3	3	3	2	1	3	3	3	4	3	2	57	3	1	16	63	0	0	2	0	0	0.845	4
187	0	0	0	1	0	0	0	0	0	0	5	4	1	3	5	5	3	2	3	3	3	1	74	4	1	18	84	0	0	4	1	0	0.6383	6
188	-1	-1	-1	-1	-1	-1	-1	-1	-1	-1	1	4	1	4	5	30	3	3	3	3	3	1	36	2	5	10	93	0	0	3	2	0	1.1399	10
189	-1	-1	-1	-1	-1	-1	-1	-1	-1	-1	4	3	2	3	2	30	1	1	1	1	1	2	65	3	4	18	93	0	0	3	0	0	1.0316	2
190	-1	-1	-1	-1	-1	-1	-1	-1	-1	-1	-1	-1	-1	-1	-1	-1	1	2	1	1	1	2	22	1	1	10	33	0	0	1	0	0	1.2891	1
191	-1	-1	-1	-1	-1	-1	-1	-1	-1	-1	5	2	2	3	3	20	4	4	3	4	3	2	63	3	1	17	23	0	0	2	0	0	0.8016	3
192	0	0	0	0	0	0	0	0	1	0	4	3	4	4	1	1	2	2	2	2	2	2	57	2	1	11	43	0	0	3	0	0	0.8809	3
193	0	0	1	0	1	0	1	0	0	1	4	2	3	3	1	2	3	2	2	2	2	2	61	3	4	16	54	0	0	3	0	0	1.0096	1
194	-1	-1	-1	-1	-1	-1	-1	-1	-1	-1	5	2	1	4	4	10	3	3	3	3	4	1	76	4	2	13	23	0	0	1	0	0	0.7778	5
195	0	0	0	0	1	0	0	0	0	0	4	4	2	4	4	5	4	3	3	4	3	2	60	4	4	16	93	0	0	4	0	0	0.7286	3
196	0	0	0	1	1	0	0	0	0	1	4	4	2	4	3	8	3	3	2	3	3	2	30	4	3	19	93	0	0	2	0	0	1.3138	6
197	0	0	0	1	1	0	0	0	0	1	4	1	5	4	4	25	3	3	1	3	3	1	71	4	2	17	31	0	0	1	0	0	0.7685	6
198	0	0	0	1	1	0	0	0	1	1	4	4	2	3	4	59	3	2	3	2	2	2	51	4	3	16	91	0	0	1	0	0	0.7253	6
199	-1	-1	-1	-1	-1	-1	-1	-1	-1	-1	1	3	1	-1	-1	10	4	4	2	4	2	1	63	4	1	13	91	0	0	2	0	0	0.6549	9
200	0	0	0	0	0	0	0	0	0	1	5	1	1	4	1	50	4	4	4	4	3	2	71	4	1	19	21	0	0	3	0	0	0.7018	2
201	-1	-1	-1	-1	-1	-1	-1	-1	-1	-1	5	1	1	3	1	5	4	4	3	4	4	1	81	4	1	18	21	0	0	2	0	0	0.6695	1
202	0	0	0	1	1	1	0	0	1	1	5	3	2	4	5	25	4	4	4	4	4	2	51	3	1	15	64	0	0	2	0	0	0.845	9
203	0	0	0	1	0	0	0	0	0	0	5	1	3	3	3	6	4	4	4	4	4	2	75	3	1	15	92	0	0	2	0	0	0.6165	6
204	0	0	1	0	1	0	0	1	1	1	5	4	1	3	1	60	4	3	2	3	3	2	59	3	1	9	23	0	0	1	0	0	0.872	1
205	0	0	0	0	1	0	0	1	0	0	4	2	2	3	3	20	3	2	3	2	3	2	72	4	1	12	64	0	0	2	0	0	0.8327	5
206	0	1	0	1	1	1	0	0	0	1	1	3	2	4	5	10	4	4	2	3	3	1	71	4	1	17	22	0	0	2	0	0	0.6695	10
207	-1	-1	-1	-1	-1	-1	-1	-1	-1	-1	4	2	2	3	1	70	-1	-1	-1	-1	-1	2	56	4	1	10	16	0	0	2	0	0	0.7634	2
208	0	0	0	0	0	0	0	0	0	1	3	3	3	3	1	1	2	2	3	2	2	2	58	2	1	7	23	0	0	2	0	0	0.9371	1
209	0	0	0	1	0	0	0	0	0	0	5	4	3	4	4	30	3	3	3	3	2	1	59	1	1	8	31	0	0	1	0	0	0.8624	6
210	0	0	0	1	0	0	0	0	0	1	5	3	1	4	5	50	1	1	1	1	1	2	83	2	1	11	34	0	0	2	0	0	0.7797	9
211	0	0	0	0	1	0	0	0	0	0	4	4	3	3	3	5	1	1	1	1	1	1	61	3	1	15	84	0	0	1	0	0	0.5882	1
212	0	0	0	1	1	0	1	0	1	1	4	4	3	3	1	5	3	2	3	3	2	1	85	2	1	4	58	0	0	2	0	0	0.9151	4
213	-1	-1	-1	-1	-1	-1	-1	-1	-1	-1	4	2	2	3	1	10	3	3	3	3	3	1	46	4	1	18	93	0	0	2	0	0	0.74	1
214	-1	-1	-1	-1	-1	-1	-1	-1	-1	-1	4	3	3	3	1	-1	1	1	1	1	1	1	63	3	1	19	93	0	0	2	0	0	0.7291	8
215	0	0	0	1	1	0	1	0	1	1	5	3	2	3	4	5	4	3	3	3	3	2	70	3	1	17	93	0	0	2	0	0	0.7642	6
216	-1	-1	-1	-1	-1	-1	-1	-1	-1	-1	4	3	2	3	1	10	4	3	4	4	4	2	59	3	1	16	58	0	0	2	0	0	0.845	1
217	-1	-1	-1	-1	-1	-1	-1	-1	-1	-1	4	2	2	3	1	-1	4	-1	2	4	3	2	72	2	1	12	14	0	0	2	0	0	0.8196	1
218	-1	-1	-1	-1	-1	-1	-1	-1	-1	-1	4	3	3	3	3	75	3	3	3	3	3	1	73	3	1	14	59	0	0	2	0	0	0.7135	9
219	0	0	0	0	1	0	0	0	0	1	1	4	2	4	5	10	3	4	2	3	1	1	71	4	2	16	23	0	0	2	0	0	0.6116	8
220	-1	-1	-1	-1	-1	-1	-1	-1	-1	-1	-1	-1	-1	-1	-1	-1	-1	-1	-1	-1	-1	1	35	2	1	1	93	0	0	4	0	0	1.0335	1
221	-1	-1	-1	-1	-1	-1	-1	-1	-1	-1	5	3	3	3	3	65	2	2	3	2	3	1	34	2	1	14	87	0	1	3	0	2	0.803	2
222	0	0	0	0	1	0	0	0	0	0	4	3	2	4	2	2	1	1	1	1	1	2	26	3	4	18	93	0	0	4	0	0	1.7056	2
223	0	1	0	1	1	0	0	1	0	0	4	5	4	4	5	20	2	2	2	2	2	1	67	4	1	13	35	0	0	2	0	0	0.6964	11
224	-1	-1	-1	-1	-1	-1	-1	-1	-1	-1	3	3	3	3	1	90	1	1	1	1	1	1	44	2	1	9	22	0	0	2	0	0	1.0052	1
225	0	0	1	1	1	0	1	0	1	0	5	4	4	3	2	20	3	3	1	3	3	2	64	3	1	10	93	0	0	2	0	0	0.7358	2
226	-1	-1	-1	-1	-1	-1	-1	-1	-1	-1	4	3	3	3	1	5	3	3	3	3	3	1	34	4	1	21	93	0	0	2	0	0	0.8744	1
227	-1	-1	-1	-1	-1	-1	-1	-1	-1	-1	5	2	1	3	5	75	4	4	3	3	3	1	35	4	1	21	31	0	0	2	0	0	0.9298	9
228	-1	-1	-1	-1	-1	-1	-1	-1	-1	-1	5	1	1	2	3	25	4	4	4	4	4	1	65	2	1	18	33	0	0	4	0	0	0.7726	4
229	0	0	0	1	0	0	0	0	0	0	4	3	1	4	4	50	3	3	3	3	3	1	58	3	1	20	91	0	0	4	0	0	0.8453	6
230	0	0	0	1	1	0	1	0	0	0	4	2	2	3	3	39	3	3	2	3	3	2	59	2	1	19	59	0	0	2	0	0	1.0438	6
231	1	1	0	0	0	0	0	0	0	0	5	3	2	4	1	3	4	4	4	4	3	1	58	2	4	8	16	0	0	1	0	0	1.1483	1
232	-1	-1	-1	-1	-1	-1	-1	-1	-1	-1	3	4	3	3	4	25	2	2	2	2	2	1	42	4	1	16	88	0	0	3	0	1	0.7055	8
233	-1	-1	-1	-1	-1	-1	-1	-1	-1	-1	4	3	3	3	1	-1	3	4	2	4	3	2	78	1	1	11	15	0	0	2	0	0	0.7691	4
234	0	0	0	1	0	0	0	0	0	0	5	3	3	1	3	4	3	4	4	4	4	2	28	4	2	16	52	0	0	4	0	0	1.2258	5
235	-1	-1	-1	-1	-1	-1	-1	-1	-1	-1	3	3	3	3	3	1	1	1	1	1	1	1	65	2	1	13	88	0	0	2	0	0	0.7455	6
236	0	1	0	0	0	0	0	0	0	0	4	2	4	2	3	75	3	3	4	4	4	2	75	3	4	16	93	0	0	2	0	0	0.8322	5
237	0	0	0	0	1	0	0	0	0	0	5	4	2	4	4	3	2	2	2	2	2	1	27	1	2	10	33	0	0	12	0	0	1.6677	1
238	-1	-1	-1	-1	-1	-1	-1	-1	-1	-1	5	2	2	3	1	50	4	4	4	4	4	2	72	3	4	16	74	0	0	3	0	0	1.0096	6
239	-1	-1	-1	-1	-1	-1	-1	-1	-1	-1	5	3	1	4	4	50	4	4	4	4	4	2	44	4	4	16	74	0	1	4	0	0	1.4592	6
240	0	0	0	1	0	0	0	0	1	1	5	1	1	3	1	60	1	1	1	1	1	1	57	3	4	17	93	0	0	2	0	0	1.1411	3
241	0	0	1	1	0	0	0	0	0	0	4	4	2	3	4	10	3	3	3	3	2	2	68	2	1	15	16	0	0	2	0	0	0.6445	8
242	0	0	0	0	0	0	0	0	0	1	5	1	1	2	3	25	4	4	4	4	4	2	51	3	4	11	93	0	0	3	1	1	1.1222	6
243	0	1	0	1	0	0	0	0	0	1	4	4	4	4	4	50	2	1	1	1	2	1	57	4	1	14	93	0	0	1	0	0	0.597	9
244	-1	-1	-1	-1	-1	-1	-1	-1	-1	-1	5	3	3	3	2	2	3	3	4	3	3	2	76	2	1	8	34	0	0	2	0	0	0.7797	4
245	1	1	0	0	1	1	0	0	1	1	3	3	3	3	3	0	1	1	1	1	1	2	31	2	1	10	55	0	0	2	0	0	1.4685	1
246	-1	-1	-1	-1	-1	-1	-1	-1	-1	-1	4	4	3	4	4	10	2	1	2	1	2	1	33	4	1	16	63	1	0	2	0	1	0.8558	NA
247	0	1	0	0	1	0	0	0	0	0	3	3	3	3	3	5	3	3	3	3	2	2	63	3	4	6	74	0	1	3	0	0	1.2993	4
248	-1	-1	-1	-1	-1	-1	-1	-1	-1	-1	4	2	3	3	4	25	3	3	2	3	3	2	38	4	1	16	91	0	0	2	0	0	0.8911	4
249	0	0	0	0	0	0	0	0	0	1	4	4	3	4	5	4	2	2	3	3	3	1	48	3	1	15	46	0	0	2	0	2	0.7252	9
250	0	0	0	1	0	0	0	0	0	0	5	5	3	4	4	5	1	1	1	1	1	1	53	3	2	16	71	0	0	2	0	0	0.9368	8
251	-1	-1	-1	-1	-1	-1	-1	-1	-1	-1	-1	-1	-1	-1	-1	-1	-1	-1	-1	-1	-1	2	62	1	3	17	93	0	0	1	0	0	0.9058	1
252	0	0	0	1	0	0	0	0	0	1	5	2	2	4	4	25	3	2	2	3	3	1	71	4	1	18	74	0	0	2	0	0	0.7743	6
253	-1	-1	-1	-1	-1	-1	-1	-1	-1	-1	5	3	3	1	1	-1	4	4	4	4	4	1	57	2	1	13	21	0	1	2	0	0	0.9066	1
254	-1	-1	-1	-1	-1	-1	-1	-1	-1	-1	5	1	1	3	1	75	4	4	4	4	4	2	76	2	1	7	59	0	0	2	0	0	0.9592	4
255	-1	-1	-1	-1	-1	-1	-1	-1	-1	-1	5	1	1	1	1	10	4	4	4	4	4	1	46	2	1	12	81	0	2	2	0	0	0.8643	1
256	0	0	0	1	0	0	0	0	0	0	3	3	3	3	3	30	1	1	1	1	1	1	33	2	2	11	52	0	0	1	0	0	1.3164	8
257	-1	-1	-1	-1	-1	-1	-1	-1	-1	-1	5	1	3	3	2	45	3	4	3	4	4	2	42	2	1	15	35	1	0	2	1	2	1.0786	1
258	-1	-1	-1	-1	-1	-1	-1	-1	-1	-1	3	1	3	3	1	0	1	1	1	1	1	1	66	3	1	17	93	0	0	1	0	0	0.7291	3
259	-1	-1	-1	-1	-1	-1	-1	-1	-1	-1	3	3	3	3	3	-1	-1	-1	-1	-1	-1	1	54	2	1	1	59	0	0	2	0	0	1.061	6
260	1	1	1	1	1	1	1	1	1	1	5	3	1	4	5	85	4	3	4	3	3	1	54	4	2	16	63	0	0	1	0	0	0.8201	7
261	0	0	0	1	0	0	0	0	0	0	4	4	2	3	2	10	3	3	2	3	4	1	52	2	1	9	56	0	0	3	0	0	0.9838	3
262	1	0	0	0	1	0	0	0	1	1	5	2	1	2	1	70	3	4	3	4	3	2	66	4	1	14	34	0	0	2	0	0	0.5739	4
263	0	0	0	0	1	0	0	0	0	0	4	4	3	2	4	30	3	3	3	3	3	1	73	1	4	14	74	0	0	3	0	0	0.9598	6
264	0	0	0	1	0	0	0	0	0	1	4	2	3	4	4	25	3	3	3	3	3	1	51	4	1	17	56	0	2	2	0	0	0.8977	9
265	0	0	0	1	0	0	0	1	0	1	5	3	1	4	4	5	4	4	2	4	3	1	45	4	2	14	56	0	0	4	0	0	0.8201	NA
266	-1	-1	-1	-1	-1	-1	-1	-1	-1	-1	4	2	2	3	1	5	3	3	3	3	3	2	40	2	1	16	93	0	1	3	0	1	1.0144	1
267	-1	-1	-1	-1	-1	-1	-1	-1	-1	-1	1	3	3	3	1	30	3	3	2	3	3	2	48	3	1	13	21	0	2	2	0	0	0.9293	1
268	-1	-1	-1	-1	-1	-1	-1	-1	-1	-1	4	4	2	2	2	60	1	1	1	1	1	2	26	4	4	20	63	0	0	2	0	0	1.8113	1
269	0	0	0	1	0	0	0	0	0	1	4	4	2	3	4	7	2	2	1	2	1	1	59	2	1	15	47	0	0	2	0	0	0.7226	6
270	-1	-1	-1	-1	-1	-1	-1	-1	-1	-1	4	4	4	4	4	20	1	2	1	1	1	1	64	2	1	9	86	0	0	2	0	0	0.6995	6
271	-1	-1	-1	-1	-1	-1	-1	-1	-1	-1	5	1	1	3	2	10	4	4	2	4	4	1	68	4	1	18	32	0	0	2	0	0	0.6787	6
272	0	0	0	0	1	0	0	0	0	0	5	4	1	3	1	5	3	3	2	3	2	2	55	2	1	18	22	0	1	4	0	0	0.9026	1
273	1	0	0	1	0	0	0	1	0	1	5	3	3	2	4	20	3	3	3	3	3	2	67	4	1	15	74	0	0	2	0	0	0.6548	8
274	-1	-1	-1	-1	-1	-1	-1	-1	-1	-1	-1	-1	-1	-1	-1	-1	3	3	4	4	3	1	28	3	1	4	93	0	0	1	0	0	1.4989	1
275	0	0	0	0	0	0	0	0	0	1	3	4	3	3	1	10	2	2	2	2	2	1	32	4	1	18	74	1	0	2	0	0	1.0608	3
276	0	0	0	1	0	0	0	0	0	0	4	3	2	4	5	60	2	2	2	2	1	1	63	3	1	11	43	0	0	3	0	0	0.7464	10
277	-1	-1	-1	-1	-1	-1	-1	-1	-1	-1	4	4	3	3	1	20	1	1	1	1	1	1	42	3	1	15	23	0	0	1	0	0	0.8452	1
278	-1	-1	-1	-1	-1	-1	-1	-1	-1	-1	4	3	3	3	1	-1	3	3	2	3	3	1	31	4	1	11	93	0	0	5	0	0	0.8419	1
279	-1	-1	-1	-1	-1	-1	-1	-1	-1	-1	5	3	2	2	5	3	4	4	4	4	4	2	50	2	1	16	23	0	0	3	0	0	0.7281	1
280	0	0	0	0	0	0	0	0	0	1	4	3	2	3	4	5	3	3	2	3	2	2	64	3	1	15	41	0	0	2	0	0	0.6556	5
281	1	0	0	0	0	0	0	0	0	0	3	3	3	3	3	5	2	2	2	2	2	1	41	1	1	16	73	0	0	1	0	0	0.9742	5
282	-1	-1	-1	-1	-1	-1	-1	-1	-1	-1	4	4	4	3	2	20	3	3	1	3	4	2	58	4	1	7	81	0	0	2	0	0	0.7848	4
283	0	0	0	1	1	0	0	0	0	0	3	3	3	3	3	20	1	1	1	1	1	2	23	4	1	20	11	0	0	3	0	0	1.1603	3
284	0	0	0	0	0	0	0	0	0	1	4	3	2	3	3	30	4	4	4	4	4	1	30	3	2	11	34	0	0	1	0	0	1.1579	3
285	-1	-1	-1	-1	-1	-1	-1	-1	-1	-1	5	5	3	3	4	-1	3	3	3	3	3	2	43	3	1	11	63	0	0	1	0	0	1.4736	6
286	-1	-1	-1	-1	-1	-1	-1	-1	-1	-1	-1	-1	-1	-1	-1	-1	-1	-1	-1	-1	-1	1	48	3	1	16	74	0	0	3	0	0	0.8273	3
287	0	0	0	0	1	0	0	0	0	1	5	1	1	5	3	60	1	1	1	1	1	2	35	4	3	18	23	0	0	2	0	0	1.3781	8
288	0	0	0	1	1	0	0	0	0	0	3	3	3	3	2	3	2	2	2	2	2	1	61	4	1	13	74	0	0	1	0	0	0.7944	2
289	0	0	0	0	0	0	0	0	0	1	5	5	1	5	5	20	1	1	1	1	1	1	30	2	3	16	93	0	0	3	0	0	0.9552	6
290	-1	-1	-1	-1	-1	-1	-1	-1	-1	-1	-1	-1	-1	-1	-1	-1	-1	-1	-1	-1	-1	1	31	2	4	16	93	1	0	1	0	1	1.084	1
291	-1	-1	-1	-1	-1	-1	-1	-1	-1	-1	5	3	2	3	1	50	4	4	3	4	4	2	33	4	1	16	92	1	0	2	0	0	0.8911	3
292	0	0	0	1	0	0	0	0	0	1	5	1	1	2	4	70	4	4	3	4	4	1	69	4	1	15	21	0	0	2	0	0	0.5401	9
293	1	0	0	1	0	0	0	1	1	1	4	4	2	3	1	25	4	4	4	4	4	1	36	2	1	11	31	0	0	2	0	0	1.019	1
294	-1	-1	-1	-1	-1	-1	-1	-1	-1	-1	5	3	3	3	3	10	2	2	2	2	2	1	47	2	1	19	14	0	0	3	0	0	0.8836	1
295	0	0	0	0	0	0	0	0	0	1	4	4	2	3	3	2	2	2	2	1	2	1	39	3	1	13	59	0	0	2	0	0	1.2432	5
296	0	0	0	1	0	1	0	0	1	1	5	3	2	3	5	4	3	2	2	3	2	1	53	4	1	12	14	0	0	4	0	0	0.7964	8
297	-1	-1	-1	-1	-1	-1	-1	-1	-1	-1	4	2	1	3	3	10	1	1	1	1	1	1	57	4	1	18	74	0	0	2	0	0	0.8977	6
298	0	0	0	0	0	0	0	0	1	1	5	3	1	3	4	80	3	3	3	3	3	2	72	4	1	17	93	0	0	2	0	0	0.669	6
299	0	0	0	0	1	0	0	0	0	0	5	1	1	3	1	10	4	4	4	4	4	2	76	3	1	10	59	0	0	2	0	0	0.8925	3
300	0	0	1	1	1	0	1	0	1	0	5	4	2	3	4	20	3	3	3	3	3	1	79	1	1	8	35	0	0	2	0	0	0.7438	2
301	-1	-1	-1	-1	-1	-1	-1	-1	-1	-1	5	1	1	4	1	3	4	4	4	4	4	2	58	4	1	19	54	0	0	2	0	0	0.917	4
302	0	0	0	1	0	0	0	0	0	0	4	3	2	3	2	50	4	4	3	4	3	2	52	2	1	15	58	0	0	4	0	0	0.8421	2
303	1	0	0	0	0	0	0	0	0	0	5	1	1	3	1	100	4	4	4	4	4	1	55	4	2	15	74	0	0	2	0	0	0.8201	3
304	0	1	0	0	0	0	0	0	0	0	5	3	1	3	4	30	4	4	4	4	4	1	45	3	1	16	93	0	0	2	0	0	0.682	9
305	-1	-1	-1	-1	-1	-1	-1	-1	-1	-1	4	4	3	4	4	25	3	3	3	3	3	2	39	3	1	16	82	0	0	2	0	0	1.0179	9
306	-1	-1	-1	-1	-1	-1	-1	-1	-1	-1	3	3	3	3	3	5	1	1	1	1	1	2	34	2	2	10	52	0	0	1	0	0	1.6629	1
307	-1	-1	-1	-1	-1	-1	-1	-1	-1	-1	4	1	2	2	2	12	4	4	4	4	4	1	67	4	1	17	43	0	0	2	0	0	0.6787	4
308	0	0	0	1	1	0	0	0	0	1	4	4	2	4	4	65	3	4	2	4	4	2	36	4	1	14	43	0	0	2	1	2	0.9476	7
309	0	0	0	1	1	0	0	0	0	0	4	4	2	4	4	10	3	3	2	3	3	1	64	4	1	12	23	0	0	3	0	0	0.6869	10
310	0	0	0	0	1	0	0	0	0	0	5	1	1	3	2	5	4	4	3	4	4	1	55	1	4	8	74	0	0	3	0	0	1.3281	5
311	-1	-1	-1	-1	-1	-1	-1	-1	-1	-1	4	3	3	3	1	10	3	4	2	3	3	2	29	3	4	13	93	0	1	4	0	0	1.75	1
312	-1	-1	-1	-1	-1	-1	-1	-1	-1	-1	5	3	3	3	1	20	4	4	3	3	4	2	78	2	1	20	22	0	0	3	0	0	0.7988	1
313	0	0	0	1	1	0	0	0	0	0	3	4	3	4	4	20	3	3	2	3	1	1	45	4	1	20	46	0	0	1	0	0	0.7869	NA
314	0	0	0	1	0	0	0	0	0	0	4	4	3	4	4	5	2	2	2	3	2	2	67	4	1	18	23	0	0	2	0	0	0.7018	6
315	0	0	0	0	1	0	0	0	0	0	5	4	3	3	3	50	4	4	4	4	4	2	37	2	4	9	23	0	3	2	0	0	1.714	6
316	-1	-1	-1	-1	-1	-1	-1	-1	-1	-1	3	3	3	3	3	5	1	1	1	1	1	1	29	3	1	12	34	0	0	2	0	0	1.575	1
317	0	0	0	1	1	0	0	0	0	1	4	4	2	4	5	10	4	4	3	4	3	1	41	4	2	15	93	0	0	1	0	0	0.7988	11
318	1	1	0	1	1	1	0	0	0	1	5	1	1	4	4	30	4	4	4	4	4	1	35	4	1	19	35	0	0	2	0	0	0.9298	4
319	-1	-1	-1	-1	-1	-1	-1	-1	-1	-1	5	1	1	3	1	90	4	4	4	4	4	2	61	4	1	19	92	0	0	2	0	0	0.669	4
320	0	0	0	1	0	0	0	0	0	0	3	4	3	3	4	1	2	2	2	2	2	1	21	2	1	9	63	0	0	1	0	0	1.6802	6
321	0	0	0	1	0	0	0	0	0	0	5	1	3	1	4	95	4	4	4	4	4	1	49	2	1	16	74	0	1	2	0	0	0.8244	6
322	-1	-1	-1	-1	-1	-1	-1	-1	-1	-1	4	4	2	4	4	40	3	2	4	3	3	2	46	2	1	11	58	0	0	2	1	0	1.005	4
323	0	0	0	0	0	0	0	0	0	1	5	4	1	4	3	25	4	3	3	3	3	2	60	2	1	12	84	0	0	3	0	0	0.7814	4
324	0	1	0	1	1	1	0	1	1	1	4	4	2	3	5	25	2	2	2	2	2	1	65	4	1	18	35	0	0	2	0	0	0.6787	11
325	-1	-1	-1	-1	-1	-1	-1	-1	-1	-1	4	3	2	4	4	10	3	3	4	3	4	2	68	3	1	21	42	0	0	2	0	0	0.8126	6
326	-1	-1	-1	-1	-1	-1	-1	-1	-1	-1	5	1	1	2	1	85	4	4	4	4	4	2	68	4	1	21	74	0	0	2	0	0	0.8116	1
327	0	1	0	1	1	0	0	0	0	0	4	5	3	4	5	10	2	2	1	1	2	1	57	4	1	16	72	0	0	1	0	0	0.7242	11
328	0	0	0	0	0	0	0	0	1	0	4	1	1	2	3	20	1	1	1	1	-1	1	27	3	2	12	43	0	0	3	0	0	1.7835	3
329	-1	-1	-1	-1	-1	-1	-1	-1	-1	-1	3	3	3	3	3	0	1	1	1	1	1	1	25	2	2	4	47	0	0	3	0	0	1.7985	1
330	1	0	0	0	0	0	0	0	0	0	4	3	2	3	3	20	2	3	2	3	2	1	36	3	1	11	56	0	0	1	0	0	1.1666	1
331	-1	-1	-1	-1	-1	-1	-1	-1	-1	-1	4	4	3	3	1	2	2	2	2	2	2	2	64	4	1	12	23	0	0	2	0	0	0.72	1
332	0	0	0	1	1	0	0	0	0	0	5	5	3	5	5	5	4	4	4	4	4	2	30	3	2	13	93	0	0	2	0	0	1.4659	9
333	0	0	1	0	0	0	0	0	0	0	4	2	3	3	5	5	2	2	3	3	2	1	34	1	4	17	85	0	0	2	0	0	1.3437	10
334	0	0	0	1	1	1	1	0	1	1	5	4	1	3	4	30	3	3	3	3	3	2	76	4	1	8	84	0	0	1	0	0	0.6441	5
335	-1	-1	-1	-1	-1	-1	-1	-1	-1	-1	3	3	3	3	1	3	3	3	3	3	2	1	33	4	1	15	87	0	0	2	2	1	0.7055	6
336	0	0	0	1	0	0	0	0	0	0	5	1	1	4	5	10	4	4	4	4	-1	1	70	4	2	12	59	0	0	1	0	0	0.8996	8
337	-1	-1	-1	-1	-1	-1	-1	-1	-1	-1	4	4	4	3	3	9	1	1	1	1	1	1	39	3	1	13	95	0	0	1	0	0	1.0248	8
338	-1	-1	-1	-1	-1	-1	-1	-1	-1	-1	5	4	3	2	3	5	3	4	4	4	4	2	21	2	4	11	74	1	1	6	2	0	1.9851	9
339	-1	-1	-1	-1	-1	-1	-1	-1	-1	-1	4	3	2	3	1	12	3	3	3	3	3	2	57	2	1	15	74	0	0	3	0	0	0.8421	1
340	-1	-1	-1	-1	-1	-1	-1	-1	-1	-1	5	1	1	3	3	100	4	4	4	4	4	2	52	4	1	21	58	0	0	2	0	0	0.917	1
341	0	0	1	0	1	0	0	0	0	0	3	4	3	1	2	2	2	3	2	3	1	2	31	2	4	16	93	0	0	1	0	0	1.3693	3
342	0	0	0	0	1	0	0	0	0	0	3	1	1	2	2	-1	2	1	1	2	2	1	33	3	4	18	93	0	0	3	0	0	1.3483	NA
343	-1	-1	-1	-1	-1	-1	-1	-1	-1	-1	5	4	2	3	4	5	3	2	2	2	2	2	33	4	1	17	93	0	0	1	0	0	1.1046	5
344	-1	-1	-1	-1	-1	-1	-1	-1	-1	-1	-1	-1	-1	-1	-1	-1	-1	-1	-1	-1	4	1	35	2	4	16	56	0	0	2	0	0	1.315	4
345	-1	-1	-1	-1	-1	-1	-1	-1	-1	-1	4	3	3	3	1	50	3	2	3	3	3	1	32	1	1	13	64	0	0	4	0	2	1.2389	1
346	-1	-1	-1	-1	-1	-1	-1	-1	-1	-1	-1	4	-1	-1	-1	-1	-1	-1	-1	-1	-1	1	30	1	4	18	93	0	0	2	0	0	1.3437	1
347	0	0	0	1	1	0	0	0	0	0	4	3	3	3	2	2	2	3	3	4	4	1	35	3	4	6	56	0	0	1	0	0	1.6982	1
348	-1	-1	-1	-1	-1	-1	-1	-1	-1	-1	5	2	2	3	3	5	4	4	4	4	4	2	36	4	3	19	93	0	0	1	0	0	1.3138	8
349	1	0	0	0	0	0	0	0	0	0	4	3	2	4	3	3	4	4	4	4	4	2	34	2	4	12	74	0	0	1	0	0	2.1126	4
350	-1	-1	-1	-1	-1	-1	-1	-1	-1	-1	1	1	1	1	1	100	4	4	4	1	1	1	22	3	2	6	31	0	0	1	0	0	1.8048	3
351	0	0	0	1	1	1	0	1	1	1	2	4	5	2	2	15	2	2	1	2	3	1	44	4	1	20	35	0	0	2	0	0	0.9298	2
352	0	0	1	1	1	0	0	0	0	0	5	3	1	4	1	40	4	4	4	4	3	2	59	3	1	19	74	0	0	2	0	0	1.0474	3
353	-1	-1	-1	-1	-1	-1	-1	-1	-1	-1	5	1	1	1	1	99	4	4	4	4	4	2	56	2	1	8	52	0	0	1	0	0	1.005	1
354	-1	-1	-1	-1	-1	-1	-1	-1	-1	-1	4	3	3	3	1	10	4	4	4	4	4	2	68	2	1	12	86	0	0	2	0	0	0.7814	1
355	0	0	0	1	0	0	0	0	0	1	5	4	2	4	5	5	4	3	2	3	2	1	78	4	1	14	62	0	0	2	0	0	0.6246	6
356	0	0	0	1	0	0	0	0	0	1	4	4	3	4	4	10	3	3	3	3	3	1	70	3	1	8	34	0	0	1	0	0	0.7464	7
357	0	0	0	0	1	0	0	0	0	0	4	4	2	4	3	15	3	3	2	3	3	2	78	2	1	6	45	0	0	1	0	0	0.8408	3
358	0	0	0	0	0	0	0	0	0	1	4	4	2	4	4	2	2	2	2	2	3	1	51	2	1	18	14	0	1	2	0	1	0.8836	8
359	1	1	1	1	1	1	1	1	1	1	3	4	3	4	4	50	2	2	2	2	2	2	54	2	1	19	33	0	0	4	0	0	0.915	7
360	0	0	0	1	0	0	0	0	0	0	5	3	1	4	4	30	2	2	2	2	2	1	79	2	1	12	62	0	0	2	0	0	0.9043	6
361	0	0	0	0	1	0	0	0	0	0	5	3	1	4	1	15	3	3	3	3	2	2	43	4	3	19	54	0	0	2	0	2	1.5938	1
362	-1	-1	-1	-1	-1	-1	-1	-1	-1	-1	4	1	2	2	2	-1	2	3	2	2	2	1	47	4	3	21	74	0	1	2	1	1	1.0678	6
363	-1	-1	-1	-1	-1	-1	-1	-1	-1	-1	5	2	1	3	2	10	3	4	1	4	4	1	30	4	1	15	61	1	0	2	2	0	0.8558	6
364	-1	-1	-1	-1	-1	-1	-1	-1	-1	-1	3	3	3	3	3	-1	-1	-1	-1	-1	-1	2	26	2	1	2	59	0	0	3	0	0	1.5859	1
365	0	0	0	0	1	1	0	0	0	1	4	3	2	3	5	15	3	4	3	4	3	1	44	2	2	1	21	0	0	1	0	0	1.2275	11
366	0	0	0	1	1	0	0	0	0	0	4	3	3	4	3	50	3	3	3	3	3	2	44	4	1	20	82	0	0	2	1	0	1.1046	6
367	-1	-1	-1	-1	-1	-1	-1	-1	-1	-1	4	1	2	3	2	12	3	3	3	3	3	2	36	4	1	11	41	0	0	2	1	3	1.1308	2
368	0	0	0	1	1	0	0	1	1	1	5	1	1	4	2	25	4	4	3	4	2	2	53	4	1	14	21	0	0	1	0	0	0.6397	7
369	-1	-1	-1	-1	-1	-1	-1	-1	-1	-1	5	2	1	3	1	20	1	1	1	1	1	1	69	2	1	12	81	0	0	2	0	0	0.7455	6
370	0	0	0	0	1	0	0	0	0	1	4	-1	3	2	3	20	3	3	4	4	3	2	77	2	1	8	57	0	0	2	0	0	0.8895	6
371	0	0	0	1	0	0	0	0	0	0	2	2	2	3	4	70	3	3	2	2	2	2	41	4	1	13	74	0	0	2	2	0	1.3748	6
372	-1	-1	-1	-1	-1	-1	-1	-1	-1	-1	4	4	-1	-1	-1	70	1	3	1	3	3	2	64	3	1	19	41	0	0	1	0	0	0.8126	1
373	0	0	0	0	1	0	0	0	0	0	5	2	1	1	1	25	4	4	4	4	4	1	35	4	1	20	33	0	1	2	0	0	0.9298	1
374	0	0	0	1	1	0	0	0	0	1	3	4	2	5	5	2	3	3	1	2	1	1	23	3	1	15	93	0	0	2	0	0	1.1646	11
375	0	0	0	0	0	0	0	0	0	1	5	1	1	3	3	11	3	2	3	1	1	1	56	2	1	18	23	0	0	1	0	0	0.8836	1
376	0	1	0	1	1	0	1	0	1	0	5	4	1	4	5	50	3	3	3	3	3	1	60	2	2	10	54	0	0	2	0	0	0.9609	7
377	0	0	0	1	0	0	0	0	0	0	5	1	1	2	4	50	4	4	3	4	3	2	72	4	1	12	51	0	0	1	0	0	0.8327	3
378	0	0	0	1	1	1	1	1	1	1	4	5	3	4	5	50	1	2	1	2	1	2	71	3	1	13	31	0	0	2	0	0	0.8338	8
379	0	0	0	1	0	0	0	0	0	0	5	2	2	3	1	35	4	4	3	4	4	2	36	4	3	16	93	0	0	2	1	0	1.0599	3
380	-1	-1	-1	-1	-1	-1	-1	-1	-1	-1	5	4	2	4	5	5	4	3	1	3	1	1	58	4	1	17	31	0	0	3	0	0	0.7869	6
381	-1	-1	-1	-1	-1	-1	-1	-1	-1	-1	5	4	2	4	3	10	2	2	2	2	2	2	53	4	2	18	54	0	0	1	0	0	1.0383	6
382	1	1	1	1	0	1	1	1	1	1	5	2	2	3	3	60	4	4	4	4	3	1	29	4	1	16	23	0	0	2	0	0	1.0695	9
383	0	1	0	1	1	0	0	0	0	1	3	4	3	4	4	5	2	2	2	2	3	2	75	4	1	16	35	0	0	2	0	0	0.5739	3
384	0	0	0	1	1	0	0	0	0	1	5	3	2	4	5	5	3	3	3	3	3	2	73	2	1	9	14	0	0	2	0	0	0.7691	5
385	0	1	0	1	0	0	0	0	1	1	4	4	2	4	5	50	4	3	2	3	4	1	35	4	4	16	93	0	0	2	1	0	0.9523	10
386	-1	-1	-1	-1	-1	-1	-1	-1	-1	-1	2	3	3	4	5	10	2	3	2	3	4	1	40	4	1	13	84	0	0	1	0	2	0.8972	10
387	1	1	1	1	1	1	1	1	1	1	4	4	2	4	5	10	3	2	2	2	3	1	58	4	1	21	91	0	0	3	0	0	0.74	7
388	-1	-1	-1	-1	-1	-1	-1	-1	-1	-1	3	3	3	4	4	30	3	3	2	3	4	2	50	2	4	20	59	0	0	4	0	0	1.409	5
389	0	0	0	0	1	0	0	0	0	0	5	1	1	2	1	70	4	4	4	4	4	2	64	2	4	13	34	0	0	2	0	0	1.1216	6
390	-1	-1	-1	-1	-1	-1	-1	-1	-1	-1	3	3	3	3	3	50	3	3	3	3	3	1	30	2	1	8	86	0	0	3	0	0	0.9583	1
391	0	0	0	1	0	0	0	0	0	1	4	3	2	3	4	20	3	3	2	3	2	1	60	3	1	9	93	0	0	1	0	0	0.7019	9
392	-1	-1	-1	-1	-1	-1	-1	-1	-1	-1	3	3	3	3	3	50	2	2	2	2	2	2	19	2	1	15	23	0	1	3	0	1	1.0655	1
393	0	0	0	0	1	0	0	0	0	0	5	2	1	2	1	15	2	2	2	2	2	1	50	4	4	16	74	0	0	3	0	0	0.9776	2
394	0	0	0	1	0	0	0	0	0	0	4	3	2	3	4	20	3	3	2	3	2	1	48	4	1	16	14	0	0	1	0	0	0.6262	8
395	-1	-1	-1	-1	-1	-1	-1	-1	-1	-1	4	3	4	4	4	50	4	4	4	4	4	2	62	1	3	18	21	0	0	2	0	0	0.9501	1
396	-1	-1	-1	-1	-1	-1	-1	-1	-1	-1	4	1	1	2	1	3	4	4	3	3	2	2	68	4	1	21	33	0	0	2	0	0	0.7114	4
397	0	0	0	0	0	0	0	0	0	1	5	3	4	3	1	8	3	4	3	3	4	1	20	1	1	7	41	0	0	3	0	0	1.5883	1
398	0	0	0	1	0	0	0	0	0	0	5	4	2	3	4	15	3	3	2	3	3	1	68	4	1	12	61	0	0	2	0	0	0.7944	8
399	0	0	0	0	1	0	0	0	0	0	5	5	2	4	4	5	2	2	2	2	2	1	67	3	1	16	42	0	0	2	0	0	0.6254	5
400	-1	-1	-1	-1	-1	-1	-1	-1	-1	-1	4	3	2	2	3	25	1	2	1	2	2	1	26	3	1	14	43	0	0	2	0	0	1.2384	NA
401	-1	-1	-1	-1	-1	-1	-1	-1	-1	-1	4	3	2	3	2	2	3	3	3	3	3	2	65	2	1	4	31	0	0	1	0	0	0.8408	1
402	0	0	0	0	0	1	0	0	0	0	3	3	3	3	3	1	2	2	2	2	2	1	36	4	1	21	12	0	0	2	0	0	0.9172	6
403	-1	-1	-1	-1	-1	-1	-1	-1	-1	-1	5	2	1	4	4	40	3	3	4	2	3	1	56	3	1	7	59	0	0	3	0	0	1.0647	6
404	-1	-1	-1	-1	-1	-1	-1	-1	-1	-1	4	2	1	3	1	10	4	4	4	4	4	2	71	3	1	17	42	0	0	2	0	0	0.8126	1
405	0	0	0	0	1	0	0	0	0	0	4	4	3	4	4	2	2	1	3	2	2	1	47	1	1	16	59	0	1	2	0	1	0.8244	6
406	-1	-1	-1	-1	-1	-1	-1	-1	-1	-1	5	3	2	3	1	15	3	3	3	3	3	2	47	4	1	8	31	0	0	1	0	0	0.7739	1
407	0	1	0	1	1	0	0	0	0	1	1	5	1	2	5	2	1	1	3	1	2	1	48	4	1	21	54	0	1	3	0	0	0.8977	9
408	-1	-1	-1	-1	-1	-1	-1	-1	-1	-1	4	5	4	4	2	1	2	1	1	1	2	2	25	3	1	17	21	0	0	3	0	0	1.3253	6
409	-1	-1	-1	-1	-1	-1	-1	-1	-1	-1	3	3	3	-1	1	40	2	3	3	4	3	2	34	2	4	12	21	1	0	2	0	1	1.8267	4
410	-1	-1	-1	-1	-1	-1	-1	-1	-1	-1	4	4	3	3	1	-1	2	2	2	2	2	1	82	3	1	20	93	0	0	1	0	0	0.7291	1
411	1	1	1	1	1	1	1	1	1	1	5	3	2	3	5	40	4	4	4	4	4	1	56	2	2	7	72	0	0	1	0	0	1.2014	6
412	0	0	0	1	0	0	0	0	0	0	5	1	1	4	4	15	4	4	3	4	3	1	82	3	1	16	52	0	0	3	0	0	0.7135	9
413	-1	-1	-1	-1	-1	-1	-1	-1	-1	-1	5	4	1	3	3	15	1	1	1	1	1	1	36	3	4	15	74	0	0	2	0	0	1.3195	1
414	0	0	0	1	1	0	0	0	0	1	5	4	2	3	4	15	2	3	1	3	3	2	19	2	5	11	74	0	2	3	1	0	1.7492	6
415	0	0	0	1	1	0	0	0	0	1	5	4	2	3	4	5	3	2	2	3	2	1	63	2	1	7	33	0	0	1	0	0	0.8021	8
416	0	0	0	0	0	0	0	0	0	1	5	2	3	3	5	10	3	3	2	3	3	1	63	2	4	9	74	0	0	3	0	0	1.1454	9
417	-1	-1	-1	-1	-1	-1	-1	-1	-1	-1	4	4	1	3	2	50	3	3	3	3	3	2	59	3	1	7	21	0	0	2	0	0	0.9404	3
418	0	0	0	0	0	0	0	0	1	0	4	3	2	3	5	5	1	1	1	1	1	1	33	4	1	18	93	0	0	2	0	0	0.8744	10
419	-1	-1	-1	-1	-1	-1	-1	-1	-1	-1	5	2	1	3	1	50	4	4	4	4	4	2	51	2	4	6	16	0	1	1	0	0	1.265	2
420	0	0	0	1	1	0	0	0	0	1	3	4	3	4	3	5	2	1	1	2	2	2	46	2	3	17	85	0	1	2	0	1	1.0235	6
421	0	1	0	1	0	0	0	0	1	1	4	4	3	4	4	25	3	2	2	2	2	2	64	4	2	18	34	0	0	2	0	0	0.8056	9
422	0	0	0	0	1	0	0	0	0	0	3	3	3	3	3	10	1	1	1	1	1	1	82	2	2	16	59	0	0	2	0	0	0.8051	6
423	-1	-1	-1	-1	-1	-1	-1	-1	-1	-1	5	3	2	3	2	2	2	2	1	2	3	1	64	3	1	17	57	0	0	1	0	0	0.8844	4
424	0	0	0	0	1	0	0	0	0	0	5	3	1	3	5	50	1	1	1	1	1	2	50	4	4	15	86	0	0	1	0	0	0.8232	6
425	-1	-1	-1	-1	-1	-1	-1	-1	-1	-1	4	2	2	3	1	3	3	3	3	3	3	1	44	3	1	19	41	0	1	2	0	2	1.0621	6
426	0	0	0	1	1	0	1	0	0	0	4	5	5	5	5	40	2	3	3	2	2	1	23	4	1	19	35	0	0	2	0	0	1.3439	11
427	-1	-1	-1	-1	-1	-1	-1	-1	-1	-1	4	4	2	3	1	20	3	3	4	4	3	2	19	3	2	16	57	0	0	4	0	0	1.4002	NA
428	0	0	0	1	0	0	0	0	0	0	4	4	3	3	4	5	2	2	2	2	2	2	59	3	1	10	64	0	0	4	0	0	1.0084	6
429	0	0	0	0	0	0	0	1	1	1	5	2	2	3	1	50	4	4	4	4	4	2	28	3	5	12	93	1	0	2	1	0	1.542	1
430	-1	-1	-1	-1	-1	-1	-1	-1	-1	-1	4	4	5	4	5	5	3	2	1	2	2	1	68	3	1	18	12	0	0	2	0	0	0.7647	8
431	-1	-1	-1	-1	-1	-1	-1	-1	-1	-1	5	4	1	3	2	20	1	1	1	1	1	2	60	2	1	17	42	0	0	2	0	0	0.8098	6
432	-1	-1	-1	-1	-1	-1	-1	-1	-1	-1	3	4	4	4	4	2	2	2	1	2	3	1	59	3	1	16	32	0	0	3	0	0	0.7252	4
433	-1	-1	-1	-1	-1	-1	-1	-1	-1	-1	4	4	3	3	4	0	3	3	1	3	3	1	66	2	1	8	41	0	0	1	0	0	0.7438	6
434	0	0	1	1	1	0	1	0	1	0	5	2	1	2	3	25	4	4	3	3	4	2	76	2	1	9	22	0	0	1	0	0	0.7691	5
435	0	0	0	0	1	0	0	0	0	1	5	4	3	4	3	3	3	3	4	3	3	1	35	4	1	16	42	0	0	2	0	0	0.7501	2
436	0	0	0	1	0	0	0	0	0	0	4	3	3	3	3	5	3	2	3	3	3	2	67	3	1	8	93	0	0	2	0	0	0.7358	6
437	0	0	0	0	0	0	0	0	0	1	4	2	2	3	3	25	3	3	3	3	3	1	60	4	1	18	21	0	0	2	0	0	0.6695	6
438	0	0	0	1	1	0	0	0	0	0	5	5	2	4	3	50	4	4	4	4	4	1	72	2	1	10	31	0	0	2	0	0	0.7438	4
439	-1	-1	-1	-1	-1	-1	-1	-1	-1	-1	5	1	1	1	1	75	4	4	4	4	4	1	52	4	1	16	21	0	0	2	0	0	0.6262	8
440	0	0	0	1	1	0	0	0	0	0	5	1	1	4	5	75	4	4	2	4	3	1	65	2	1	12	31	0	0	2	0	0	0.7927	6
441	0	0	0	0	1	0	0	0	0	0	5	2	1	3	1	70	4	3	2	4	3	2	46	4	1	17	93	0	0	2	0	0	0.7559	3
442	0	0	0	0	1	0	0	0	0	0	4	4	3	4	4	3	2	2	2	2	2	2	69	3	1	3	88	0	0	1	0	0	0.7935	6
443	0	0	0	1	0	0	0	0	0	0	4	4	3	4	3	5	2	2	1	2	3	1	62	4	1	16	52	0	0	2	0	0	0.6246	8
444	0	0	0	0	0	0	0	1	0	0	3	4	4	2	1	100	2	2	1	2	2	2	50	3	1	16	86	0	0	3	0	0	0.6966	3
445	-1	-1	-1	-1	-1	-1	-1	-1	-1	-1	5	2	1	2	2	80	2	1	1	1	1	2	68	1	4	12	56	0	0	2	0	0	1.2795	5
446	-1	-1	-1	-1	-1	-1	-1	-1	-1	-1	5	3	2	3	4	5	4	4	2	4	3	1	44	4	1	14	21	0	0	1	0	0	0.74	7
447	0	1	0	1	1	1	0	0	0	1	4	4	2	3	5	35	3	2	3	2	3	1	52	3	1	18	21	0	0	2	0	0	0.8866	11
448	-1	-1	-1	-1	-1	-1	-1	-1	-1	-1	1	1	1	1	1	0	2	2	2	2	2	2	42	1	4	14	93	1	0	3	0	0	1.3693	1
449	0	0	0	1	0	0	0	0	0	0	5	2	2	4	4	50	4	4	4	4	3	1	49	4	1	16	74	0	1	1	0	1	0.7242	8
450	0	0	0	0	0	0	0	0	0	1	4	4	2	3	5	10	1	2	2	2	2	1	51	4	1	13	41	0	2	3	0	0	0.8074	8
451	0	0	1	0	0	1	0	0	1	0	4	2	4	4	2	20	3	4	4	4	4	1	48	1	4	9	88	0	0	3	0	0	1.0948	6
452	-1	-1	-1	-1	-1	-1	-1	-1	-1	-1	-1	-1	-1	-1	-1	-1	-1	-1	-1	-1	-1	1	34	2	1	3	93	0	0	1	0	0	1.0335	NA
453	0	0	0	1	0	0	0	0	0	0	5	2	2	3	3	15	3	4	4	4	3	2	66	4	3	16	22	0	0	2	0	0	0.6734	6
454	-1	-1	-1	-1	-1	-1	-1	-1	-1	-1	1	1	3	1	4	25	4	4	3	4	4	1	30	3	4	11	74	0	0	3	0	0	1.5747	11
455	1	1	1	1	1	1	1	1	1	1	5	3	2	4	4	25	3	3	3	3	3	1	60	4	1	16	35	0	0	2	0	0	0.5475	6
456	0	0	0	1	1	0	0	0	0	0	3	4	3	4	4	20	3	2	2	3	3	2	18	1	1	16	31	0	0	5	0	0	1.0802	8
457	1	1	0	1	1	0	0	0	0	1	5	1	1	4	4	50	4	4	4	4	4	1	77	4	1	18	86	0	0	2	0	0	0.6383	6
458	1	1	1	1	1	1	1	1	1	1	4	5	4	4	4	3	1	1	1	1	2	1	54	4	1	16	93	0	0	4	0	0	0.597	10
459	1	1	1	1	1	1	1	1	1	1	5	5	3	3	1	75	1	1	1	1	1	2	60	2	5	21	86	1	0	5	0	0	0.9058	1
460	0	0	0	1	0	0	0	0	0	1	4	4	3	4	4	20	3	3	3	3	3	1	36	4	3	16	84	0	0	1	0	0	0.8391	9
461	0	0	0	0	0	0	0	0	1	0	4	3	3	3	1	30	4	4	4	4	4	2	57	1	1	7	56	1	1	1	0	2	1.0838	3
462	0	0	0	1	0	0	0	0	0	0	4	2	2	4	2	10	3	3	2	3	3	1	60	3	4	17	34	0	0	3	0	0	1.0465	3
463	-1	-1	-1	-1	-1	-1	-1	-1	-1	-1	5	2	1	2	3	30	4	4	4	4	4	2	71	4	1	13	34	0	0	2	0	0	0.7299	4
464	0	0	0	1	0	0	0	0	1	1	5	4	2	3	5	10	3	3	2	3	3	2	64	4	1	19	57	0	0	2	0	0	0.8116	10
465	0	1	0	1	0	0	0	0	0	0	4	5	3	4	4	3	1	1	1	1	1	1	59	2	1	6	41	0	0	1	0	0	0.93	11
466	0	1	0	1	1	0	0	0	0	1	4	4	3	3	3	5	3	3	2	3	2	1	73	3	1	12	35	0	0	2	0	0	0.7954	6
467	0	0	0	1	1	0	0	0	0	0	1	3	2	4	2	2	4	4	4	4	4	2	67	2	2	5	35	0	0	1	0	0	0.9521	4
468	-1	-1	-1	-1	-1	-1	-1	-1	-1	-1	4	3	2	3	2	10	3	2	2	2	2	1	18	1	5	17	52	0	3	3	0	0	2.0758	6
469	-1	-1	-1	-1	-1	-1	-1	-1	-1	-1	1	2	1	3	1	75	4	4	4	4	2	2	58	4	1	8	14	0	0	1	0	0	0.7634	5
470	1	0	0	1	0	1	0	0	0	1	4	4	3	4	5	7	3	3	1	3	1	1	39	4	1	17	59	0	0	1	0	0	1.0608	9
471	0	1	1	1	0	0	1	0	1	0	5	1	1	2	1	50	4	4	3	4	3	2	67	4	1	8	42	0	0	1	0	0	0.6849	1
472	0	0	0	1	0	0	0	0	0	0	4	3	3	2	3	10	4	3	3	4	2	1	43	4	4	18	93	0	0	2	0	1	1.1804	6
473	0	0	0	1	1	0	0	0	1	0	4	4	4	4	5	5	4	4	4	4	4	1	83	2	1	17	52	0	0	2	0	0	0.8814	7
474	0	0	0	1	1	0	0	0	0	0	5	4	2	4	5	17	3	2	2	-1	2	1	48	3	2	12	22	0	0	1	0	0	1.0301	11
475	-1	-1	-1	-1	-1	-1	-1	-1	-1	-1	5	3	2	4	1	3	3	3	3	4	3	1	61	3	1	5	91	0	0	1	0	0	0.757	1
476	0	0	0	0	1	0	0	0	0	0	3	3	3	3	1	5	3	3	3	3	3	1	23	2	1	16	62	0	0	3	0	0	1.4079	1
477	-1	-1	-1	-1	-1	-1	-1	-1	-1	-1	5	1	1	5	1	4	4	4	4	4	4	2	82	4	1	15	93	0	0	2	0	0	0.5397	1
478	-1	-1	-1	-1	-1	-1	-1	-1	-1	-1	4	1	1	2	1	50	4	4	4	4	4	2	76	3	1	12	87	0	0	1	0	0	0.7841	1
479	0	0	0	1	1	0	0	0	0	0	5	3	1	3	1	10	4	4	4	4	3	2	78	2	3	7	93	0	0	1	0	0	0.9405	6
480	0	0	0	0	0	0	0	0	0	1	3	4	4	4	4	10	2	1	1	1	1	1	33	4	4	16	93	0	0	2	0	0	0.9523	9
481	0	0	0	0	1	0	0	0	0	0	3	4	4	3	1	3	2	3	4	3	3	2	42	1	4	11	74	0	0	3	0	0	1.9823	NA
482	0	0	0	1	1	0	0	0	0	1	4	4	3	4	5	5	3	3	2	3	3	1	93	2	2	6	43	0	0	1	0	0	0.9083	11
483	-1	-1	-1	-1	-1	-1	-1	-1	-1	-1	4	-1	-1	3	4	30	3	4	4	4	4	1	66	2	2	7	74	0	0	1	0	0	1.0362	6
484	0	1	1	1	0	1	0	0	0	1	5	3	3	4	2	20	3	3	3	3	3	1	91	4	1	15	56	0	0	2	0	0	0.6246	7
485	0	0	0	1	0	0	0	0	0	0	5	5	2	3	5	20	2	2	3	2	1	2	30	4	1	11	72	0	0	1	0	0	1.2901	9
486	0	0	0	1	1	1	0	0	1	0	5	1	1	3	3	20	4	4	3	4	2	2	65	4	1	16	92	0	0	2	0	0	0.5397	6
487	0	0	0	1	1	0	0	0	0	1	4	5	4	3	4	20	1	1	1	1	2	2	36	4	1	5	54	0	0	1	0	0	1.3912	6
488	-1	-1	-1	-1	-1	-1	-1	-1	-1	-1	5	2	1	3	1	25	4	4	2	4	3	2	39	4	1	20	84	0	0	2	0	2	1.1046	2
489	0	0	0	1	0	0	0	0	0	1	4	4	2	4	4	60	3	3	3	3	3	2	37	4	1	13	73	0	0	2	1	1	1.3748	6
490	0	0	0	0	0	1	0	0	0	0	3	3	3	3	3	2	1	1	1	1	1	2	30	4	1	16	73	1	0	2	1	0	1.081	1
491	0	0	0	0	0	0	0	0	1	1	5	2	2	3	2	30	4	4	3	4	3	2	42	4	2	16	59	1	0	2	0	1	1.2241	NA
492	0	0	0	0	1	0	0	0	0	0	3	3	3	3	1	10	3	3	3	3	3	2	67	3	3	8	93	0	0	3	0	0	0.8751	1
493	0	0	0	0	1	0	0	0	0	0	3	4	2	4	1	30	2	2	3	2	3	1	31	1	1	12	32	0	0	2	1	0	1.086	1
494	-1	-1	-1	-1	-1	-1	-1	-1	-1	-1	5	1	1	3	1	25	4	4	4	4	4	1	63	4	1	17	93	0	0	2	0	1	0.6383	1
495	0	0	0	0	1	0	0	0	0	0	4	4	3	4	1	5	2	2	2	3	2	1	72	3	1	13	31	0	0	2	0	0	0.7954	1
496	0	0	0	1	1	0	0	0	0	0	4	2	4	4	4	3	3	3	3	3	3	1	25	4	1	20	56	0	0	2	0	0	1.5331	8
497	-1	-1	-1	-1	-1	-1	-1	-1	-1	-1	5	3	1	3	1	8	3	4	4	4	4	2	42	2	4	16	93	0	1	4	0	0	1.3693	2
498	0	0	0	1	0	0	0	0	0	0	5	2	1	3	2	33	4	4	2	4	2	1	70	4	1	8	31	0	0	1	0	0	0.6534	3
499	0	0	1	1	1	0	0	0	0	0	5	1	2	4	2	25	4	4	4	4	3	2	82	2	1	11	86	1	0	1	0	0	0.7332	3
500	0	0	0	1	1	0	0	0	1	1	4	4	3	4	4	10	1	1	2	2	2	1	62	4	1	21	33	0	0	3	0	0	0.6787	11
501	0	0	0	1	1	1	0	0	0	1	5	3	1	3	4	35	2	2	3	2	2	1	64	4	1	15	16	0	0	1	0	0	0.5401	8
502	0	0	1	1	1	0	0	0	0	0	5	4	2	4	5	25	3	3	2	3	3	2	69	3	1	13	59	0	0	2	0	0	0.9512	10
503	0	0	0	0	1	0	0	0	0	0	3	2	3	3	2	5	3	1	2	2	2	1	24	2	1	15	61	0	0	2	0	0	1.4079	4
504	-1	-1	-1	-1	-1	-1	-1	-1	-1	-1	5	2	1	2	4	40	4	4	3	4	3	2	75	4	1	13	33	0	0	2	0	0	0.7299	4
505	-1	-1	-1	-1	-1	-1	-1	-1	-1	-1	4	3	3	3	3	-1	3	3	3	3	3	1	66	4	3	21	22	0	0	3	0	0	0.7963	6
506	0	0	0	0	0	0	0	0	1	0	5	1	1	1	1	50	4	4	4	4	4	2	71	4	1	15	14	0	0	1	0	0	0.5661	1
507	0	0	0	1	1	0	0	0	1	1	5	2	1	3	2	30	4	3	3	3	3	2	60	2	1	13	34	0	0	3	0	0	0.8309	3
508	0	0	0	1	1	0	0	0	0	0	5	2	2	3	1	15	3	3	3	3	3	2	64	4	1	14	32	0	0	2	0	0	0.5739	3
509	0	0	0	1	1	0	0	0	1	1	5	3	1	3	3	10	4	4	4	4	4	1	67	4	1	13	32	0	0	1	0	0	0.6964	4
510	-1	-1	-1	-1	-1	-1	-1	-1	-1	-1	5	4	3	3	1	5	1	1	1	1	1	2	60	1	4	18	74	0	0	1	0	0	1.2471	2
511	-1	-1	-1	-1	-1	-1	-1	-1	-1	-1	4	4	3	3	4	-1	4	4	4	4	4	2	56	3	1	13	31	0	0	2	0	0	0.942	NA
512	-1	-1	-1	-1	-1	-1	-1	-1	-1	-1	3	3	3	3	2	10	3	3	4	3	3	1	19	2	1	20	86	0	0	3	0	0	1.4386	9
513	0	0	0	0	1	0	0	0	0	0	5	4	2	4	3	25	3	3	3	3	3	2	48	2	1	16	34	0	0	2	0	0	0.7382	1
514	-1	-1	-1	-1	-1	-1	-1	-1	-1	-1	4	3	2	3	1	10	4	4	4	4	4	2	74	3	1	17	59	0	0	3	0	0	0.9271	4
515	-1	-1	-1	-1	-1	-1	-1	-1	-1	-1	5	3	3	3	3	-1	-1	-1	-1	-1	-1	1	43	4	1	13	22	0	0	1	0	0	0.9411	NA
516	0	0	0	1	1	0	0	0	0	0	5	5	2	4	5	10	3	3	3	3	3	2	61	2	1	18	16	0	0	3	0	0	0.7988	11
517	-1	-1	-1	-1	-1	-1	-1	-1	-1	-1	4	1	3	3	4	5	3	3	3	3	3	2	45	4	2	18	54	0	0	2	0	0	1.0383	8
518	0	0	1	0	0	0	0	0	0	0	5	1	2	3	1	90	4	4	3	4	3	1	49	2	3	20	21	0	0	2	0	0	1.051	1
519	-1	-1	-1	-1	-1	-1	-1	-1	-1	-1	3	4	3	4	3	1	2	2	1	2	2	2	60	3	1	21	84	0	0	3	0	0	0.7642	5
520	-1	-1	-1	-1	-1	-1	-1	-1	-1	-1	4	3	1	3	2	10	3	2	2	3	3	1	38	4	1	16	93	0	0	2	1	2	0.7055	2
521	0	0	0	1	0	1	0	0	0	0	5	5	5	5	5	10	2	2	2	2	2	1	43	4	1	19	59	0	0	2	0	0	1.0608	11
522	0	0	0	1	0	0	0	0	0	0	5	4	1	5	4	2	4	3	2	2	3	1	60	4	1	15	54	0	0	1	0	0	0.6246	8
523	0	0	0	1	1	0	0	0	0	0	4	4	3	3	4	25	2	3	4	2	3	1	18	2	5	15	84	0	0	2	0	0	1.3805	10
524	0	0	0	1	0	0	0	0	0	1	5	1	1	4	5	30	4	3	3	4	2	1	76	4	1	18	84	0	0	2	0	0	0.6383	7
525	-1	-1	-1	-1	-1	-1	-1	-1	-1	-1	5	4	1	5	3	20	3	3	3	3	3	2	30	3	1	11	55	2	0	2	0	0	1.4736	6
526	0	0	0	1	0	0	0	0	0	1	5	3	3	3	1	25	1	1	1	1	1	1	58	2	1	1	22	0	0	1	0	0	0.9174	1
527	-1	-1	-1	-1	-1	-1	-1	-1	-1	-1	5	5	3	5	5	50	4	4	4	4	1	1	31	3	1	7	72	0	0	1	0	0	1.2581	11
528	0	0	1	1	1	0	0	0	0	0	5	5	4	4	5	9	3	3	3	3	3	2	39	3	1	15	31	0	1	2	0	1	1.0824	8
529	-1	-1	-1	-1	-1	-1	-1	-1	-1	-1	5	4	3	4	4	10	4	2	3	4	3	2	82	2	1	7	59	0	0	1	0	0	0.9592	6
530	0	0	0	0	0	0	0	0	0	1	3	3	3	3	1	2	3	3	3	3	3	2	46	4	1	14	59	0	0	1	0	0	0.7398	1
531	0	1	0	1	1	0	0	0	0	0	5	4	1	4	5	25	4	4	4	4	4	1	79	2	1	13	34	0	0	2	0	0	0.7927	6
532	-1	-1	-1	-1	-1	-1	-1	-1	-1	-1	4	2	2	3	1	10	4	4	3	4	3	1	34	3	1	16	56	0	0	2	0	0	0.9775	1
533	0	0	0	0	1	0	0	0	0	1	4	4	2	4	4	30	2	3	3	3	3	1	54	3	1	15	59	0	0	1	0	0	0.8273	8
534	-1	-1	-1	-1	-1	-1	-1	-1	-1	-1	4	4	3	3	2	15	3	4	2	3	3	1	42	2	1	2	35	0	0	1	0	0	1.099	1
535	1	0	0	1	0	0	0	1	1	1	5	4	2	4	5	50	4	4	3	4	3	1	61	2	1	1	56	0	0	1	0	0	0.9151	6
536	0	0	0	1	1	0	0	0	0	0	4	4	3	4	4	40	3	3	2	3	2	1	76	2	1	6	93	0	0	2	0	0	0.7544	8
537	0	0	0	0	1	0	0	0	0	0	5	5	3	3	1	2	1	1	1	1	1	1	40	2	1	11	33	0	0	2	1	0	1.019	NA
538	0	0	0	0	0	0	0	1	0	0	3	3	3	3	3	30	3	3	3	3	3	1	41	3	2	13	58	0	1	2	0	1	1.4078	11
539	0	0	0	1	0	0	0	0	0	1	4	3	1	4	3	50	3	2	2	2	2	1	86	4	1	19	22	0	0	1	0	0	0.6695	9
540	0	0	0	0	0	0	0	0	0	1	5	2	2	4	4	50	3	3	3	3	3	1	52	4	3	15	93	0	0	2	0	0	0.7101	NA
541	0	0	0	0	0	0	0	0	1	0	5	2	1	3	4	75	4	4	4	4	2	2	46	1	4	1	86	0	1	2	0	1	1.206	5
542	0	0	0	0	1	0	0	0	0	0	5	3	3	3	1	90	4	4	4	4	3	2	62	4	3	18	93	0	0	2	0	0	0.7958	1
543	0	0	0	1	1	1	0	0	0	1	5	3	2	4	4	20	3	3	3	3	4	2	65	4	1	17	57	0	0	1	0	0	0.8116	9
544	0	0	0	1	0	0	0	0	0	1	4	3	2	4	4	5	3	2	1	2	2	2	63	3	1	17	34	0	0	2	0	0	0.8126	9
545	0	0	0	1	0	1	0	0	0	1	5	4	2	5	5	50	3	4	3	4	3	1	38	4	2	21	52	0	0	2	0	0	1.2012	6
546	-1	-1	-1	-1	-1	-1	-1	-1	-1	-1	4	2	1	4	2	10	4	4	3	3	4	2	41	4	3	16	41	0	0	2	1	1	1.1271	2
547	0	0	0	1	0	0	0	0	1	0	4	4	1	3	3	40	4	3	4	3	3	2	65	4	3	13	93	0	0	2	0	0	0.8165	6
548	0	0	0	0	0	0	0	0	0	1	5	4	2	4	5	30	3	2	1	2	1	1	78	4	1	21	21	0	0	2	0	0	0.6695	11
549	0	0	0	0	0	0	0	0	1	0	4	2	1	1	1	50	4	4	4	4	4	2	46	4	1	16	34	0	1	2	0	0	0.6485	1
550	-1	-1	-1	-1	-1	-1	-1	-1	-1	-1	1	3	1	3	1	40	4	4	3	4	3	2	73	4	4	11	21	0	0	2	0	0	0.912	5
551	0	0	0	1	1	1	0	0	0	1	4	4	2	4	5	15	4	3	2	2	3	1	64	3	3	12	93	0	0	2	0	0	0.8897	9
552	-1	-1	-1	-1	-1	-1	-1	-1	-1	-1	4	4	3	3	4	5	4	4	4	4	4	1	39	2	4	18	74	0	2	2	0	1	1.63	9
553	0	0	0	1	0	0	0	0	1	1	4	4	2	3	2	1	1	1	1	1	3	1	42	4	1	15	56	0	0	2	0	0	0.8558	5
554	0	0	1	0	0	0	0	0	0	0	4	1	2	2	3	10	4	4	4	4	4	2	80	4	1	7	11	0	0	1	0	0	0.7286	5
555	-1	-1	-1	-1	-1	-1	-1	-1	-1	-1	5	5	3	4	1	75	4	4	4	4	4	1	42	3	4	16	74	0	0	4	0	0	1.3195	1
556	-1	-1	-1	-1	-1	-1	-1	-1	-1	-1	5	1	3	4	1	15	4	4	4	4	1	1	42	3	1	14	23	0	2	4	0	0	0.8452	2
557	0	1	0	1	0	0	0	0	1	1	4	3	3	3	4	30	2	2	2	2	2	2	59	3	1	13	43	0	0	3	0	0	0.942	4
558	0	0	0	0	1	0	0	0	0	0	5	2	2	3	2	50	4	4	4	4	4	2	32	4	3	21	93	0	0	2	0	0	1.3138	4
559	0	0	0	1	1	0	1	0	1	0	5	4	3	3	2	5	2	2	3	2	2	1	31	4	1	18	59	0	0	2	0	0	1.0608	1
560	0	0	0	1	0	0	0	0	0	1	4	2	4	1	5	40	3	4	3	4	4	1	41	2	1	12	16	0	0	1	0	0	1.0713	3
561	1	0	0	0	0	0	0	0	0	0	5	3	2	3	4	60	3	3	3	3	3	1	20	2	5	17	51	0	0	4	0	0	2.0758	10
562	0	0	0	0	1	0	0	0	0	0	5	2	1	3	2	5	2	2	1	2	2	2	36	4	1	19	58	0	0	2	1	0	1.3399	1
563	0	0	0	0	0	0	1	0	1	1	4	2	2	3	4	30	3	3	4	4	3	2	73	3	1	4	93	0	0	1	0	0	0.7935	6
564	0	1	0	1	0	0	0	0	0	1	5	4	2	4	4	15	3	4	2	4	1	1	59	4	1	19	93	0	0	3	0	0	0.74	9
565	0	0	0	1	1	0	0	0	0	0	4	1	1	2	4	25	1	1	1	1	1	1	67	4	1	16	23	0	0	2	0	0	0.5401	6
566	0	0	0	1	1	0	0	0	0	1	4	4	3	4	5	50	1	1	1	1	1	1	52	1	1	4	32	0	0	2	0	0	0.93	8
567	0	0	0	1	0	0	0	0	0	1	5	2	2	3	5	60	3	3	3	3	3	1	45	4	1	15	59	0	0	2	1	1	0.7242	11
568	-1	-1	-1	-1	-1	-1	-1	-1	-1	-1	4	2	4	3	1	-1	4	4	3	3	3	1	28	3	1	12	63	0	0	2	0	0	1.7968	3
569	0	1	0	1	1	0	0	0	0	1	4	4	2	4	5	10	3	2	2	3	3	1	37	4	1	16	57	0	0	2	2	0	0.8558	10
570	1	0	0	1	1	0	0	1	1	0	2	2	2	3	3	3	4	4	4	4	4	2	69	3	2	15	58	0	0	3	0	0	0.8469	6
571	-1	-1	-1	-1	-1	-1	-1	-1	-1	-1	4	2	3	3	1	1	4	4	4	4	4	2	78	4	1	8	85	0	0	1	0	0	0.6441	2
572	-1	-1	-1	-1	-1	-1	-1	-1	-1	-1	4	3	2	3	3	10	3	4	3	4	3	2	61	3	1	19	22	0	0	3	0	0	0.8016	4
573	1	1	0	1	1	1	0	0	0	0	4	4	3	4	5	5	3	3	3	3	3	1	57	4	1	17	22	0	0	2	0	1	0.7762	8
574	-1	-1	-1	-1	-1	-1	-1	-1	-1	-1	5	3	2	3	3	30	3	2	3	3	4	1	54	4	1	11	73	0	0	1	0	0	0.8643	1
575	-1	-1	-1	-1	-1	-1	-1	-1	-1	-1	4	4	2	2	4	10	2	2	4	2	2	2	66	2	1	13	64	0	0	1	0	0	0.9479	6
576	0	1	0	1	1	0	0	0	0	1	4	4	2	3	5	65	3	2	1	3	1	1	37	4	1	16	34	0	0	2	0	0	0.7501	10
577	0	0	0	0	0	0	0	0	0	1	4	4	3	3	3	25	3	2	2	2	3	2	32	3	1	16	81	0	0	2	1	0	1.0179	3
578	0	0	0	0	0	0	0	0	0	1	5	3	3	3	3	25	3	3	3	3	3	1	40	1	1	11	58	0	0	1	0	0	1.1625	6
579	-1	-1	-1	-1	-1	-1	-1	-1	-1	-1	3	4	3	3	1	1	1	1	1	1	1	1	18	2	1	17	93	0	0	5	0	0	1.4386	1
580	-1	-1	-1	-1	-1	-1	-1	-1	-1	-1	4	4	3	3	2	60	2	1	1	2	3	2	64	3	1	13	34	0	0	2	0	0	0.8338	4
581	0	0	0	0	0	0	0	0	0	1	3	3	3	3	3	1	2	2	3	2	2	1	29	2	4	15	93	0	0	11	0	0	1.5667	9
582	0	1	0	1	1	0	0	0	0	0	4	3	2	4	4	3	3	3	3	3	3	1	64	2	1	12	74	0	0	2	0	0	0.9043	9
583	0	0	0	1	0	0	0	0	0	0	5	3	3	3	4	50	1	1	1	1	1	1	73	4	1	15	86	0	0	2	0	0	0.5149	6
584	0	0	0	0	0	0	0	0	0	1	3	3	3	3	1	45	2	1	1	1	2	1	42	4	3	12	31	0	0	2	0	2	1.1348	1
585	0	0	0	0	0	0	0	0	0	1	4	4	2	4	4	40	1	1	1	1	1	1	69	3	1	20	22	0	0	3	0	0	0.7647	9
586	0	0	0	1	0	0	0	0	0	0	5	2	2	3	5	85	1	1	1	1	1	1	38	2	1	11	63	1	0	2	0	0	1.1625	7
587	0	0	0	1	0	0	0	0	0	0	4	3	2	3	2	7	3	3	3	3	3	1	42	1	1	8	31	1	0	2	0	2	1.019	2
588	0	0	0	0	1	0	0	0	0	1	5	3	1	3	4	45	4	4	3	4	2	2	59	4	1	14	33	0	0	2	0	0	0.6485	5
589	0	0	0	1	0	0	0	0	0	1	5	4	1	4	4	25	3	3	2	2	2	1	91	2	1	14	35	0	0	2	0	0	0.6233	6
590	-1	-1	-1	-1	-1	-1	-1	-1	-1	-1	5	4	1	3	2	10	4	4	3	4	4	1	60	4	1	21	33	0	0	1	0	0	0.6787	NA
591	0	0	0	0	0	0	0	0	0	1	4	4	3	3	4	10	3	3	3	3	3	2	60	2	2	16	74	1	0	3	2	0	0.844	6
592	-1	-1	-1	-1	-1	-1	-1	-1	-1	-1	3	3	3	3	3	0	1	1	1	1	1	1	37	2	1	14	35	0	0	1	0	0	0.8539	1
593	0	0	0	0	0	0	0	0	1	0	4	2	2	4	2	48	3	3	3	3	3	2	62	2	1	20	33	0	0	2	0	0	0.8098	2
594	-1	-1	-1	-1	-1	-1	-1	-1	-1	-1	4	3	3	3	4	0	3	3	3	3	3	1	59	3	1	11	21	0	0	2	0	0	0.8536	6
595	-1	-1	-1	-1	-1	-1	-1	-1	-1	-1	5	3	1	3	5	10	4	4	4	4	4	2	38	3	1	16	35	0	0	3	0	0	1.0824	6
596	0	0	0	1	1	0	1	0	1	1	5	3	1	4	5	35	4	4	3	4	3	2	66	4	1	15	56	0	0	2	0	0	0.6548	11
597	0	0	1	0	1	0	0	0	0	0	5	1	1	3	2	90	4	4	4	4	4	2	71	4	1	11	59	0	0	1	0	0	0.7814	1
598	-1	-1	-1	-1	-1	-1	-1	-1	-1	-1	2	5	5	2	3	1	2	1	1	2	2	1	74	4	1	16	88	0	0	2	0	0	0.5149	4
599	0	0	0	1	0	0	0	0	1	1	5	4	1	2	4	55	4	4	4	4	3	2	49	4	1	17	35	0	1	2	0	0	0.8038	6
600	-1	-1	-1	-1	-1	-1	-1	-1	-1	-1	4	3	3	3	3	-1	-1	-1	-1	-1	-1	2	47	2	1	14	74	0	0	2	0	0	0.8421	4
601	0	0	0	0	0	0	0	0	0	1	5	1	3	3	3	20	2	3	2	3	3	2	34	4	1	8	13	0	0	1	0	0	1.1155	10
602	0	0	0	1	0	0	0	0	0	0	4	3	3	4	2	3	3	3	3	1	3	1	88	1	1	8	86	0	0	1	0	0	0.6995	3
603	-1	-1	-1	-1	-1	-1	-1	-1	-1	-1	4	1	1	1	1	10	1	1	1	1	1	2	35	3	5	12	12	1	0	4	0	2	1.6151	2
604	-1	-1	-1	-1	-1	-1	-1	-1	-1	-1	4	4	3	3	2	6	3	3	3	3	3	2	26	2	1	15	13	0	0	2	2	0	1.0655	3
605	-1	-1	-1	-1	-1	-1	-1	-1	-1	-1	5	1	1	3	1	5	4	4	4	4	4	2	34	1	4	13	74	0	0	3	1	2	2.1126	1
606	-1	-1	-1	-1	-1	-1	-1	-1	-1	-1	5	4	2	4	3	40	4	4	4	4	4	2	51	4	1	18	54	0	0	3	0	0	0.917	4
607	-1	-1	-1	-1	-1	-1	-1	-1	-1	-1	4	3	2	3	1	30	4	4	-1	4	3	2	24	2	2	1	61	0	0	3	0	0	1.7958	4
608	0	0	0	0	0	0	0	0	0	1	4	3	3	3	1	50	3	3	3	3	3	2	30	2	1	10	56	0	0	2	0	0	1.4685	1
609	0	0	0	1	1	0	0	0	0	1	4	3	2	3	4	10	3	3	3	3	3	2	68	3	1	8	72	0	0	2	0	0	0.8925	8
610	-1	-1	-1	-1	-1	-1	-1	-1	-1	-1	5	4	2	3	2	5	3	3	2	3	2	2	52	2	1	14	23	0	0	3	0	0	0.7281	3
611	0	1	0	1	0	1	0	0	1	1	4	4	2	5	5	25	3	3	1	2	2	1	67	4	1	16	21	0	0	4	0	0	0.5401	8
612	0	0	0	0	0	0	0	0	1	0	5	3	4	3	3	10	3	4	3	3	3	2	36	4	1	16	93	0	0	2	1	1	0.8911	2
613	0	0	0	0	0	0	0	1	0	0	3	3	3	3	3	100	4	4	4	4	4	1	38	3	1	10	63	0	0	3	1	2	1.1666	1
614	0	0	0	1	0	0	0	0	0	0	4	4	4	3	4	1	2	1	1	3	3	1	73	3	1	16	64	0	0	2	0	0	0.7135	6
615	-1	-1	-1	-1	-1	-1	-1	-1	-1	-1	4	4	3	3	3	34	3	2	3	2	2	1	42	2	5	11	34	0	3	4	0	0	1.2121	NA
616	0	0	0	0	1	0	0	0	0	0	5	1	1	1	2	25	4	4	3	3	3	1	76	3	1	7	34	0	0	2	0	0	0.8049	NA
617	0	0	0	0	0	0	0	0	0	1	4	2	2	2	2	80	4	4	4	4	4	2	64	4	1	8	22	0	0	2	0	0	0.6756	4
618	0	0	0	1	1	0	1	0	0	0	5	2	1	2	1	25	4	4	2	4	2	2	64	2	3	6	95	0	0	1	0	0	0.9405	1
619	-1	-1	-1	-1	-1	-1	-1	-1	-1	-1	4	4	2	4	4	40	4	4	3	4	3	1	53	3	3	8	41	0	2	4	0	0	1.0293	1
620	0	0	0	1	1	0	0	0	0	0	3	5	3	4	4	4	2	1	1	1	1	1	55	3	1	9	34	0	0	2	0	0	0.8654	4
621	0	0	0	1	0	0	0	0	0	0	4	4	4	4	4	10	3	3	2	3	3	1	55	3	1	14	74	0	0	2	0	0	0.8273	6
622	0	0	1	0	0	0	0	0	0	0	2	3	3	3	3	2	2	3	3	3	3	2	42	3	1	1	74	0	0	1	0	0	1.5892	4
623	0	0	0	1	0	0	0	0	0	0	4	3	3	3	2	15	4	4	4	4	4	2	70	3	1	16	21	0	0	2	0	0	0.6467	1
624	0	0	0	0	0	0	0	0	0	1	5	3	4	3	2	10	1	1	1	1	1	1	52	1	1	10	73	0	0	1	0	0	0.9838	1
625	-1	-1	-1	-1	-1	-1	-1	-1	-1	-1	3	3	3	3	3	0	1	1	1	1	1	2	70	1	2	6	59	0	0	2	0	0	1.0862	1
626	0	0	1	0	1	0	1	0	0	1	5	1	1	4	1	20	3	4	3	4	4	2	67	2	4	8	34	0	0	2	0	0	1.0525	6
627	0	0	0	1	1	1	0	0	0	0	4	1	1	4	4	1	2	2	2	2	2	2	32	3	5	16	59	0	1	1	0	0	1.4687	11
628	0	0	0	1	1	0	0	0	0	0	4	4	3	4	4	5	2	2	3	3	3	2	68	2	1	17	59	0	0	1	0	0	0.9239	8
629	-1	-1	-1	-1	-1	-1	-1	-1	-1	-1	5	1	1	3	3	50	4	4	1	4	4	1	49	4	1	21	23	0	1	2	0	1	0.7762	3
630	0	0	0	1	1	1	0	0	0	0	4	3	2	4	4	10	2	2	3	1	1	1	31	4	1	13	34	1	0	2	1	1	0.954	8
631	-1	-1	-1	-1	-1	-1	-1	-1	-1	-1	4	4	4	3	4	20	2	2	1	2	2	1	44	4	1	18	43	0	2	2	0	0	0.9298	7
632	0	0	0	1	0	0	0	0	0	0	5	3	1	4	3	4	4	4	2	4	3	1	28	1	4	12	87	0	0	3	0	0	1.9925	2
633	0	0	0	1	0	1	0	0	0	1	5	1	1	1	5	40	4	4	4	4	4	1	35	4	1	7	86	0	0	2	0	0	0.9079	8
634	0	0	0	1	0	0	0	0	0	0	5	2	1	3	4	80	4	4	4	4	2	1	49	4	5	18	93	0	0	1	0	0	0.8802	7
635	0	0	0	0	1	0	0	0	0	0	5	2	2	3	4	10	4	4	3	4	4	2	38	4	1	16	21	0	0	2	2	1	0.9347	6
636	0	0	1	0	1	1	0	0	0	0	5	1	2	4	5	25	4	4	2	4	3	1	64	3	1	17	21	0	0	1	0	0	0.7647	9
637	-1	-1	-1	-1	-1	-1	-1	-1	-1	-1	4	4	3	4	4	2	1	1	1	1	2	1	71	3	1	13	85	0	0	2	0	0	0.748	6
638	-1	-1	-1	-1	-1	-1	-1	-1	-1	-1	3	3	3	3	3	-1	1	1	1	1	1	1	27	4	1	17	58	0	0	1	0	0	1.5331	1
639	0	1	0	1	1	1	0	1	1	1	4	4	2	4	5	5	3	3	3	3	3	1	33	4	1	18	31	1	0	2	1	0	0.9298	9
640	0	0	0	1	0	0	0	0	0	1	5	2	2	3	2	5	3	4	2	4	2	2	29	4	1	21	93	0	0	2	0	0	1.1062	4
641	-1	-1	-1	-1	-1	-1	-1	-1	-1	-1	4	2	2	2	1	5	3	3	3	3	4	2	37	4	1	12	87	0	3	2	1	3	1.1333	2
642	0	0	0	1	0	0	0	0	0	1	4	3	3	4	3	20	3	3	4	3	4	1	51	3	1	14	61	0	1	4	0	0	0.8273	2
643	0	0	0	0	0	0	0	0	0	1	5	3	2	2	1	5	3	4	4	4	3	2	71	4	4	4	92	0	0	1	0	0	0.9377	4
644	0	0	0	0	0	0	0	0	1	0	5	3	2	1	1	90	2	2	4	3	2	2	34	2	1	8	41	0	0	3	0	0	1.2873	4
645	-1	-1	-1	-1	-1	-1	-1	-1	-1	-1	1	3	2	4	5	10	4	4	3	3	2	1	58	3	1	16	35	0	1	2	0	0	0.7252	10
646	-1	-1	-1	-1	-1	-1	-1	-1	-1	-1	4	3	2	3	1	10	1	1	1	1	1	2	50	2	4	10	93	0	0	1	0	0	1.1183	3
647	0	0	0	1	1	0	0	0	0	0	5	5	1	4	5	10	3	2	2	2	2	2	35	4	1	15	31	1	0	1	2	0	0.9476	9
648	0	0	0	0	0	0	0	0	0	1	5	4	2	5	5	10	3	3	1	3	2	1	53	2	1	13	21	0	0	2	0	0	0.9066	8
649	0	0	0	0	1	0	0	0	0	1	5	3	2	3	5	5	4	4	4	4	4	2	45	2	4	12	93	0	0	2	0	0	1.1918	6
650	0	0	1	1	1	0	1	0	0	0	5	1	1	1	5	50	4	4	4	4	3	2	58	2	4	11	74	0	0	2	0	0	1.3566	10
651	0	1	0	0	1	0	0	0	1	0	5	3	2	4	1	30	4	4	4	4	4	2	37	4	5	16	62	0	0	2	1	3	1.2858	4
652	-1	-1	-1	-1	-1	-1	-1	-1	-1	-1	5	3	3	3	1	8	3	4	2	3	3	2	32	4	4	15	61	0	0	2	0	0	1.4592	1
653	0	0	0	1	0	0	0	1	0	1	4	4	3	5	5	50	3	3	2	3	3	1	39	3	1	16	31	0	1	2	0	0	0.8569	11
654	0	0	0	0	0	0	0	1	0	0	5	3	2	3	4	5	4	4	4	4	4	2	46	4	1	16	54	0	0	2	1	1	0.7398	NA
655	0	0	0	1	0	0	0	0	0	0	5	1	1	1	5	50	4	4	2	4	3	2	29	4	1	18	33	0	0	2	0	0	1.1762	6
656	0	0	0	0	0	0	0	0	0	1	4	3	3	3	1	20	3	3	4	3	3	2	74	2	1	4	93	0	0	1	0	0	0.7907	6
657	0	0	0	1	0	0	0	0	0	0	4	4	4	4	5	70	4	3	3	3	3	1	19	2	2	6	32	0	0	4	0	0	1.7985	5
658	0	0	0	0	0	0	1	0	0	0	4	5	5	3	5	5	4	4	3	4	4	1	41	4	4	18	59	0	1	2	1	0	1.4319	6
659	0	0	0	0	1	0	0	0	0	0	5	3	1	3	3	5	2	3	3	3	3	2	67	4	1	14	23	0	0	2	0	0	0.5661	4
660	0	0	0	0	0	0	0	0	0	1	5	1	1	4	1	2	3	3	2	4	2	1	67	1	4	13	88	0	0	1	0	0	1.0063	1
661	-1	-1	-1	-1	-1	-1	-1	-1	-1	-1	5	1	1	3	1	20	4	4	3	4	3	2	55	3	4	17	21	0	0	2	0	0	1.2225	2
662	-1	-1	-1	-1	-1	-1	-1	-1	-1	-1	3	4	3	3	4	15	1	1	1	1	1	2	38	4	1	17	21	0	0	2	0	1	1.1586	6
663	1	1	1	1	1	1	1	1	1	1	5	4	1	4	1	50	3	3	3	3	3	1	39	2	1	11	61	0	0	2	2	1	1.1625	8
664	0	0	0	0	0	0	0	1	0	0	5	2	3	3	1	50	4	4	3	4	4	2	41	1	1	6	71	0	0	1	0	0	1.5837	1
665	0	0	0	1	1	0	0	0	0	0	4	2	2	4	4	4	3	3	3	3	2	2	66	4	1	8	74	0	0	2	0	0	0.7814	6
666	-1	-1	-1	-1	-1	-1	-1	-1	-1	-1	3	3	3	3	1	0	1	1	1	1	1	1	60	3	1	12	21	0	0	1	0	0	0.7846	4
667	-1	-1	-1	-1	-1	-1	-1	-1	-1	-1	4	3	3	3	4	-1	4	4	4	4	4	2	24	3	2	12	85	1	0	1	1	0	1.468	6
668	0	0	0	0	1	0	0	0	0	0	4	4	2	4	2	2	3	3	4	3	3	1	65	2	4	19	22	0	0	2	0	0	1.0287	6
669	-1	-1	-1	-1	-1	-1	-1	-1	-1	-1	-1	-1	-1	-1	-1	-1	-1	-1	-1	-1	-1	2	20	2	4	18	91	0	0	1	0	0	1.6997	1
670	0	0	0	1	0	0	0	0	0	0	5	2	1	2	3	30	4	4	3	4	3	2	70	2	3	13	86	0	0	2	0	0	0.9294	6
671	-1	-1	-1	-1	-1	-1	-1	-1	-1	-1	5	1	1	3	2	50	4	4	2	3	3	2	39	4	1	12	91	0	1	1	0	1	1.1333	2
672	0	0	0	0	1	0	0	0	0	0	4	4	3	3	3	61	3	4	2	3	3	2	38	1	1	13	47	0	0	2	0	2	1.3718	4
673	-1	-1	-1	-1	-1	-1	-1	-1	-1	-1	4	3	2	4	2	25	2	4	4	4	4	2	36	3	1	15	93	0	0	2	0	0	1.0179	3
674	0	0	0	1	1	0	0	0	0	0	4	4	2	4	4	5	3	3	3	3	4	1	57	4	1	8	42	0	0	1	0	0	0.7576	4
675	0	0	0	1	0	0	0	0	0	0	4	3	2	4	4	10	3	3	2	4	2	1	78	3	1	11	56	0	0	1	0	0	0.8515	8
676	-1	-1	-1	-1	-1	-1	-1	-1	-1	-1	4	3	5	3	2	30	4	4	3	4	3	2	82	3	1	7	56	0	0	1	0	0	0.9625	5
677	-1	-1	-1	-1	-1	-1	-1	-1	-1	-1	5	4	3	3	3	-1	-1	-1	-1	-1	-1	1	91	1	4	12	86	0	0	3	0	0	1.0063	NA
678	-1	-1	-1	-1	-1	-1	-1	-1	-1	-1	3	3	3	2	5	98	4	4	2	4	2	1	40	4	3	16	15	0	0	2	0	0	0.8801	8
679	0	0	0	1	0	0	0	0	0	1	5	4	3	4	5	30	3	4	3	3	3	1	27	3	1	7	82	0	0	2	0	0	1.4989	6
680	1	1	0	1	0	0	0	0	0	1	4	4	3	4	4	33	3	3	3	3	2	1	65	4	1	16	82	0	0	2	0	0	0.5149	8
681	0	0	0	1	1	0	0	0	0	0	5	2	2	3	4	25	4	4	3	4	4	2	67	3	1	21	58	0	0	2	0	0	0.9271	7
682	0	0	0	1	0	0	0	0	0	0	4	4	2	4	4	10	2	2	1	2	2	1	67	4	4	20	21	0	0	2	0	0	0.9037	10
683	0	0	0	0	0	0	0	0	0	1	5	3	2	3	4	25	4	4	3	4	3	2	36	2	1	14	33	0	0	1	0	3	1.0786	11
684	0	0	0	1	1	0	0	0	0	1	4	4	3	3	5	50	3	2	1	2	2	2	29	4	1	16	21	1	0	2	0	0	0.936	10
685	0	0	0	0	1	0	0	0	0	0	1	2	3	3	1	25	2	2	2	2	3	2	72	2	2	13	14	0	0	2	0	0	0.9281	2
686	0	0	0	0	0	0	0	0	0	1	5	5	3	3	1	10	2	2	2	2	2	1	40	3	4	13	93	0	0	2	1	2	1.3834	1
687	0	0	0	1	0	0	0	0	0	0	5	3	1	3	4	50	3	4	2	4	4	1	44	4	3	21	84	0	0	1	0	0	1.0401	8
688	-1	-1	-1	-1	-1	-1	-1	-1	-1	-1	4	3	3	4	3	-1	2	2	2	2	2	1	56	3	3	14	95	0	0	2	0	0	0.8111	5
689	0	0	0	0	0	0	0	0	0	1	4	4	2	3	3	50	3	3	2	3	2	2	40	3	1	15	34	0	1	2	1	1	1.0824	11
690	0	0	0	0	1	0	0	0	0	1	1	2	1	5	3	5	2	3	3	3	1	1	77	4	1	21	59	0	0	2	0	0	0.7743	6
691	0	0	0	0	1	0	0	0	0	1	3	3	3	3	4	50	2	2	3	2	1	1	54	2	1	15	58	0	0	3	0	0	0.8244	7
692	-1	-1	-1	-1	-1	-1	-1	-1	-1	-1	5	1	1	2	1	30	4	4	3	4	3	2	82	4	1	20	14	0	0	1	0	0	0.7018	4
693	-1	-1	-1	-1	-1	-1	-1	-1	-1	-1	4	4	3	4	3	50	3	4	3	3	4	2	33	4	1	16	33	0	0	2	0	2	0.9476	2
694	0	0	0	0	0	0	0	0	0	1	4	3	4	3	1	20	3	3	1	2	4	2	42	2	1	15	87	0	1	3	0	1	1.0144	6
695	0	0	0	0	1	0	0	0	0	0	3	3	4	3	3	1	3	3	3	3	3	1	65	2	5	7	93	0	0	1	0	0	0.8973	3
696	0	0	0	0	1	1	1	0	1	0	1	5	1	3	3	80	4	4	4	4	3	2	63	3	1	12	87	0	0	2	0	0	0.7841	8
697	-1	-1	-1	-1	-1	-1	-1	-1	-1	-1	4	4	2	3	5	2	2	3	2	3	3	2	67	2	1	11	81	0	0	2	0	0	0.7332	10
698	-1	-1	-1	-1	-1	-1	-1	-1	-1	-1	5	1	1	2	3	6	4	4	4	4	4	1	70	3	1	13	59	0	0	2	0	0	0.9074	6
699	0	0	0	0	0	0	0	0	0	1	5	4	3	3	1	5	3	3	4	4	2	2	40	4	1	16	87	1	0	2	1	2	0.8911	2
700	0	0	0	0	1	0	0	0	0	0	5	1	1	5	1	50	4	4	4	4	4	2	46	3	2	8	21	0	1	2	0	0	0.9874	1
701	-1	-1	-1	-1	-1	-1	-1	-1	-1	-1	5	3	2	4	4	50	4	4	3	4	3	2	64	3	1	17	23	0	0	1	0	0	0.8016	6
702	0	0	0	0	0	0	0	0	0	1	4	4	3	4	4	20	4	4	4	4	3	2	20	2	4	2	74	0	0	4	0	0	2.1408	9
703	0	0	0	1	1	0	0	0	0	0	4	1	3	4	3	3	3	3	2	3	2	1	72	3	4	13	93	0	0	2	0	0	1.0098	2
704	1	1	1	1	0	0	0	0	0	0	5	1	1	4	1	69	4	4	4	4	4	2	60	2	2	6	93	0	0	1	0	0	0.8954	1
705	0	1	0	1	0	0	0	0	0	0	4	3	3	4	4	3	3	3	3	3	3	1	62	4	1	17	58	0	0	2	0	0	0.7743	6
706	-1	-1	-1	-1	-1	-1	-1	-1	-1	-1	4	3	2	3	3	20	3	3	3	3	3	1	64	3	1	18	58	0	0	2	0	0	0.8844	6
707	-1	-1	-1	-1	-1	-1	-1	-1	-1	-1	4	4	3	3	4	20	3	3	3	3	3	1	54	3	1	16	83	0	2	2	0	0	0.682	4
708	0	0	0	0	0	0	0	0	1	0	5	1	2	3	1	20	3	3	3	3	3	2	25	3	4	12	93	0	0	1	0	0	1.75	5
709	-1	-1	-1	-1	-1	-1	-1	-1	-1	-1	4	2	3	4	2	1	3	3	2	3	3	2	50	4	1	19	33	0	1	2	0	0	0.8038	4
710	-1	-1	-1	-1	-1	-1	-1	-1	-1	-1	4	4	3	4	2	30	3	3	3	3	3	2	26	4	1	11	47	1	0	2	1	0	1.1324	2
711	1	0	0	1	0	0	0	0	1	1	5	1	1	5	5	16	4	4	4	4	4	2	32	1	4	6	93	0	0	2	1	1	1.7623	8
712	0	0	0	0	1	0	0	0	0	0	3	4	2	3	3	2	1	1	1	1	2	2	51	3	2	8	64	0	1	1	0	0	1.1419	9
713	-1	-1	-1	-1	-1	-1	-1	-1	-1	-1	3	3	3	3	4	25	2	2	2	2	2	2	39	3	1	21	22	0	0	2	0	0	1.3234	6
714	0	0	0	0	1	0	0	0	0	0	4	3	2	4	4	1	3	3	2	3	3	2	53	4	3	13	45	0	0	2	0	0	0.9809	4
715	-1	-1	-1	-1	-1	-1	-1	-1	-1	-1	3	3	3	3	3	-1	2	2	3	2	3	1	42	1	1	5	33	0	0	1	0	0	1.099	5
716	0	0	0	0	0	0	0	0	0	1	5	5	3	3	4	20	4	4	3	4	3	1	55	3	1	14	31	0	0	2	0	0	0.7252	4
717	1	0	0	1	0	0	1	1	0	1	5	4	3	2	4	5	3	2	3	2	3	2	54	3	1	17	35	0	0	2	0	0	0.9181	6
718	0	1	0	1	0	0	0	0	0	0	4	4	3	4	5	50	2	2	2	2	2	1	65	2	1	16	22	0	0	3	0	0	0.6148	7
719	0	0	0	0	0	0	1	1	0	0	4	2	3	3	3	20	3	4	3	3	3	1	27	4	3	5	93	0	1	3	0	0	1.5608	3
720	-1	-1	-1	-1	-1	-1	-1	-1	-1	-1	4	4	3	3	4	50	3	3	1	3	3	2	75	1	1	11	59	0	0	1	0	0	0.8895	4
721	-1	-1	-1	-1	-1	-1	-1	-1	-1	-1	5	4	2	4	3	70	3	4	3	3	3	1	34	1	4	12	59	0	0	4	1	0	1.6724	3
722	0	0	0	0	1	0	0	0	0	0	5	1	1	3	3	75	4	4	4	4	4	2	29	2	5	7	72	0	0	1	0	0	1.8864	5
723	0	0	0	0	0	0	0	1	1	1	5	2	2	3	1	65	4	4	3	3	3	2	88	2	1	11	14	0	0	2	0	0	0.7691	1
724	0	0	0	1	1	0	0	0	0	0	5	4	1	5	3	15	2	3	2	3	1	1	41	4	2	17	61	0	0	2	0	2	1.2012	3
725	-1	-1	-1	-1	-1	-1	-1	-1	-1	-1	4	3	2	3	2	30	3	3	4	3	3	2	67	4	2	16	59	0	0	1	0	0	0.7414	5
726	0	0	0	0	0	0	0	0	0	1	3	3	3	3	3	4	4	4	4	4	4	2	51	3	4	10	59	0	0	2	0	0	1.3613	NA
727	-1	-1	-1	-1	-1	-1	-1	-1	-1	-1	4	2	3	3	2	50	4	4	3	4	4	1	19	2	4	15	88	0	1	3	1	0	1.5667	4
728	0	1	0	1	1	0	0	0	0	1	5	4	3	4	5	10	3	3	2	3	2	1	75	3	1	11	12	0	0	2	0	0	0.7363	9
729	0	0	1	0	0	0	0	0	0	0	4	1	1	3	1	2	1	1	1	1	1	1	66	4	1	15	33	2	0	2	0	0	0.5475	1
730	0	0	0	1	1	0	0	0	0	0	5	2	3	4	4	50	4	4	4	4	4	1	61	4	1	19	86	0	0	3	0	0	0.6383	5
731	0	0	0	0	0	0	0	0	1	1	4	3	3	3	4	10	4	4	4	3	3	2	72	3	1	15	14	0	0	2	0	0	0.6467	10
732	-1	-1	-1	-1	-1	-1	-1	-1	-1	-1	3	5	5	3	1	-1	1	1	1	1	1	1	56	1	1	1	73	1	0	4	1	0	1.061	1
733	0	0	0	0	0	1	0	0	0	0	4	3	4	3	1	10	2	3	2	2	2	2	58	2	1	14	42	0	0	2	0	0	0.7382	1
734	0	0	0	1	0	0	0	0	0	0	1	5	2	5	5	20	3	4	3	3	3	1	60	2	4	10	86	0	0	2	1	3	0.9442	6
735	0	0	0	1	1	0	0	0	0	0	5	1	1	4	1	50	4	4	3	4	2	1	36	4	3	16	74	1	0	2	0	1	1.0179	7
736	0	0	0	0	1	0	0	0	0	0	5	3	1	3	1	80	4	4	4	4	4	2	48	3	5	13	93	0	0	1	0	0	1.0537	8
737	-1	-1	-1	-1	-1	-1	-1	-1	-1	-1	3	5	3	2	4	1	1	2	1	1	2	1	56	3	1	19	73	0	0	2	0	0	1.0254	5
738	0	0	0	0	1	0	0	0	0	0	5	4	1	3	1	80	1	1	1	1	1	1	41	1	4	12	93	0	0	2	0	0	1.3786	1
739	0	1	0	1	1	0	0	0	0	1	5	4	3	4	5	30	3	3	3	3	3	1	40	3	5	14	23	0	1	1	0	0	1.0053	11
740	0	0	1	0	0	0	0	0	0	0	3	4	3	3	1	75	2	2	2	2	2	1	46	2	1	9	33	0	3	2	0	1	0.8624	1
741	0	1	0	1	0	1	0	1	0	0	5	1	1	1	5	50	4	4	4	4	4	1	69	1	3	13	93	0	0	2	0	0	0.8867	11
742	0	0	0	1	1	0	0	0	0	1	5	4	1	4	5	75	3	3	3	3	3	1	33	2	1	16	35	1	0	2	1	0	0.8539	6
743	1	0	0	1	1	0	1	0	1	1	5	2	2	3	3	15	3	4	2	4	4	2	36	4	1	19	22	0	0	2	0	0	1.1586	8
744	-1	-1	-1	-1	-1	-1	-1	-1	-1	-1	3	3	3	3	3	50	3	3	3	3	3	2	19	1	1	6	86	0	1	3	0	1	1.3074	3
745	-1	-1	-1	-1	-1	-1	-1	-1	-1	-1	-1	3	-1	-1	-1	-1	-1	-1	-1	-1	-1	2	48	1	1	7	57	0	0	2	0	0	1.0838	2
746	0	0	0	0	0	0	0	0	1	0	3	3	3	2	1	5	3	3	2	3	3	1	27	4	1	19	33	0	0	4	0	0	1.3439	1
747	0	0	0	0	0	0	0	0	0	1	3	3	3	3	1	1	1	1	1	1	1	2	24	4	3	10	58	0	0	4	0	0	1.5366	4
748	0	0	0	1	1	0	0	0	0	1	5	4	1	4	4	2	4	4	2	4	2	1	51	1	2	7	63	0	0	3	0	0	1.2014	11
749	0	0	0	1	0	0	0	0	0	1	5	3	3	4	3	25	3	3	3	3	3	2	55	4	2	19	74	0	2	2	0	0	1.0383	9
750	0	0	0	0	0	0	0	0	1	0	5	3	1	3	1	0	1	1	1	1	1	2	77	4	2	13	31	0	0	1	0	0	0.8265	1
751	-1	-1	-1	-1	-1	-1	-1	-1	-1	-1	5	4	3	3	3	50	3	3	3	3	3	1	54	1	4	4	74	0	0	1	0	0	1.4322	1
752	0	0	1	1	0	0	0	0	0	0	4	3	3	3	3	13	1	3	2	4	3	2	29	2	1	13	34	0	0	4	0	0	1.3738	1
753	0	0	0	0	0	0	1	0	1	0	5	2	1	3	2	3	4	3	3	1	3	2	56	2	1	11	88	0	0	2	0	0	0.8284	4
754	-1	-1	-1	-1	-1	-1	-1	-1	-1	-1	4	4	2	3	1	20	2	2	2	2	3	1	40	4	1	17	23	0	0	2	0	1	0.9172	7
755	-1	-1	-1	-1	-1	-1	-1	-1	-1	-1	5	1	4	3	5	50	3	3	3	3	3	2	55	2	1	16	14	0	1	1	0	0	0.7281	6
756	0	0	0	1	1	0	0	0	0	1	5	1	1	3	4	50	2	4	1	2	3	2	56	3	1	15	54	0	0	2	0	0	0.845	8
757	0	0	0	0	1	1	0	0	0	0	3	3	3	1	2	23	1	1	1	1	1	1	43	2	1	2	92	0	0	1	0	0	1.0335	4
758	-1	-1	-1	-1	-1	-1	-1	-1	-1	-1	5	2	1	2	1	-1	4	4	3	4	4	2	61	2	1	19	52	0	0	3	0	0	0.9239	1
759	0	0	0	0	0	0	0	0	1	0	5	2	1	2	2	10	4	4	4	4	4	2	42	1	4	7	93	0	2	3	0	0	1.7623	6
760	0	0	0	1	0	0	0	0	0	1	5	3	2	3	3	5	3	4	4	4	4	2	49	4	1	13	23	0	0	1	0	0	0.8135	6
761	0	0	1	1	1	0	0	0	0	0	5	1	1	5	1	50	4	4	4	4	4	1	45	4	1	18	93	0	0	1	0	0	0.74	6
762	-1	-1	-1	-1	-1	-1	-1	-1	-1	-1	3	3	5	3	1	0	1	1	1	1	1	1	46	3	1	15	74	0	0	2	0	0	0.8273	2
763	-1	-1	-1	-1	-1	-1	-1	-1	-1	-1	5	3	2	4	4	15	3	4	2	4	3	1	19	2	1	18	23	0	1	1	0	0	1.509	5
764	0	0	0	0	0	0	0	0	0	1	5	2	1	4	4	70	3	4	4	4	2	2	51	4	1	15	93	0	0	2	0	0	0.6098	6
765	0	0	0	0	0	0	0	0	0	1	5	3	2	3	3	50	1	1	1	1	1	1	48	2	1	4	31	0	0	1	0	0	0.93	1
766	0	0	0	0	1	0	0	0	0	0	3	4	3	3	2	5	2	2	2	3	3	2	27	4	4	12	15	0	0	1	0	0	1.607	2
767	0	0	0	0	0	0	0	0	1	0	5	1	1	4	1	70	4	4	4	4	4	2	29	4	1	21	92	0	0	2	0	0	1.1062	NA
768	1	0	0	1	0	0	0	0	0	1	5	3	1	5	4	20	3	3	3	3	3	1	68	3	4	13	93	0	0	2	0	0	1.0098	8
769	-1	-1	-1	-1	-1	-1	-1	-1	-1	-1	4	2	1	3	1	60	1	1	1	1	1	1	36	3	1	8	86	0	1	2	0	0	0.9617	1
770	0	0	0	0	0	0	0	0	1	0	4	3	2	3	1	90	4	4	3	3	3	2	24	4	4	14	56	0	0	1	0	0	1.4613	4
771	-1	-1	-1	-1	-1	-1	-1	-1	-1	-1	3	4	3	3	2	50	3	3	2	3	3	1	26	4	2	13	74	0	0	2	0	0	1.7812	6
772	0	1	0	1	1	0	0	0	0	1	5	2	1	3	4	50	4	4	3	4	3	1	42	4	1	18	73	0	0	2	1	0	1.0608	6
773	0	0	0	1	0	0	0	0	0	0	4	4	3	3	5	4	2	2	2	2	2	1	64	4	2	17	58	0	0	2	0	0	0.8767	8
774	0	0	1	0	0	1	0	0	0	0	5	4	2	3	5	9	2	2	2	3	3	2	22	1	1	7	55	0	0	2	0	0	1.5859	1
775	-1	-1	-1	-1	-1	-1	-1	-1	-1	-1	4	5	2	3	5	50	2	2	3	2	2	2	26	4	1	14	52	0	0	2	0	0	1.0825	9
776	0	0	1	1	0	0	0	0	1	0	5	3	2	3	4	50	4	4	4	4	4	1	54	2	4	6	21	0	1	3	0	0	1.2384	5
777	0	1	0	1	1	0	0	0	0	1	4	4	3	4	4	75	3	3	2	3	2	1	61	4	1	15	54	0	0	3	0	0	0.6246	9
778	-1	-1	-1	-1	-1	-1	-1	-1	-1	-1	5	4	2	3	2	10	3	3	2	3	2	1	29	4	1	16	21	0	0	2	0	0	1.0695	4
779	-1	-1	-1	-1	-1	-1	-1	-1	-1	-1	5	1	1	1	2	100	4	4	4	4	4	2	18	2	1	4	31	0	1	2	0	0	1.3902	1
780	0	0	0	1	1	0	0	0	0	1	5	3	1	2	3	5	4	4	3	4	3	2	70	3	1	15	31	0	0	2	0	0	0.6556	NA
781	0	0	0	0	0	0	0	0	1	0	4	1	4	4	2	20	2	3	4	4	4	1	22	2	4	9	93	0	2	3	1	1	1.8697	6
782	0	0	0	0	1	0	0	0	0	1	5	2	1	3	4	5	3	3	4	3	3	2	49	4	1	18	93	0	0	3	0	1	0.7559	5
783	-1	-1	-1	-1	-1	-1	-1	-1	-1	-1	5	1	1	3	1	10	4	4	4	4	4	1	29	4	1	13	16	0	0	2	0	0	1.3601	6
784	0	0	0	1	1	0	0	0	0	0	5	1	1	4	5	50	4	4	3	4	3	1	29	4	1	17	56	0	0	2	0	0	1.5331	7
785	0	0	0	1	1	0	1	0	0	1	4	3	2	4	4	44	4	4	3	4	3	1	52	4	3	16	87	0	0	2	0	2	0.7101	6
786	-1	-1	-1	-1	-1	-1	-1	-1	-1	-1	5	4	3	4	4	10	3	2	3	3	3	2	29	4	1	11	34	0	0	1	0	0	1.1324	6
787	-1	-1	-1	-1	-1	-1	-1	-1	-1	-1	5	3	2	3	3	10	4	4	3	4	3	2	58	3	1	16	34	0	0	2	0	0	0.7407	6
788	-1	-1	-1	-1	-1	-1	-1	-1	-1	-1	5	1	1	2	1	75	4	4	4	4	3	1	73	4	1	18	52	0	0	2	0	0	0.7743	1
789	-1	-1	-1	-1	-1	-1	-1	-1	-1	-1	5	5	1	5	3	20	4	4	4	4	4	2	37	3	2	15	74	0	0	1	0	0	1.3982	4
790	0	0	0	1	0	0	0	0	0	1	4	3	3	3	2	2	3	3	3	3	4	1	60	3	1	16	61	0	0	3	0	0	0.7135	2
791	-1	-1	-1	-1	-1	-1	-1	-1	-1	-1	4	4	3	2	1	75	3	4	2	3	3	1	23	2	1	15	59	0	0	3	0	0	1.4079	5
792	0	0	0	1	0	0	0	0	0	1	4	4	2	4	4	20	4	4	4	4	4	1	42	4	1	16	54	0	1	1	0	2	0.8558	9
793	0	0	0	1	1	0	0	0	0	1	5	3	2	4	3	40	3	3	3	4	2	2	76	4	3	14	22	0	0	2	0	0	0.6734	6
794	-1	-1	-1	-1	-1	-1	-1	-1	-1	-1	3	3	3	3	1	50	4	4	4	4	4	1	45	3	4	13	52	0	1	3	0	0	1.4202	1
795	0	0	1	1	1	0	0	1	1	1	5	4	2	3	1	25	3	4	2	3	2	1	25	3	1	10	33	0	0	2	0	0	1.4779	1
796	0	0	0	1	0	0	0	0	0	0	4	4	3	4	4	15	3	3	3	3	3	1	57	4	3	18	91	0	0	1	0	0	0.8802	7
797	0	1	0	1	0	0	0	0	1	1	2	5	4	4	5	20	2	2	3	2	1	1	26	4	1	17	14	0	0	2	0	0	1.3256	9
798	0	0	0	1	0	0	0	0	1	1	4	3	2	3	4	25	4	4	4	4	4	2	44	2	3	14	95	0	1	4	0	1	1.2066	6
799	-1	-1	-1	-1	-1	-1	-1	-1	-1	-1	4	3	2	3	2	2	3	3	3	3	3	2	67	2	1	4	34	0	0	1	0	0	0.8408	6
800	0	0	0	1	1	0	0	0	0	1	4	4	2	4	3	25	3	3	3	3	3	2	71	4	5	14	95	0	0	2	0	0	0.642	3
801	0	0	0	0	0	0	0	0	0	1	5	3	3	3	1	8	4	4	4	4	4	2	19	2	2	11	64	0	0	3	0	0	1.6652	1
802	0	0	0	1	1	0	0	0	0	0	4	4	2	4	5	25	3	2	3	4	4	1	32	1	4	15	93	0	0	2	1	3	1.084	11
803	0	0	0	1	0	0	0	0	1	1	5	4	1	4	1	20	4	4	3	4	3	1	26	4	1	15	16	0	0	2	0	0	1.0695	2
804	-1	-1	-1	-1	-1	-1	-1	-1	-1	-1	4	4	3	3	4	10	3	3	3	3	3	2	31	3	1	12	16	0	0	2	0	0	1.3579	6
805	-1	-1	-1	-1	-1	-1	-1	-1	-1	-1	4	4	3	3	2	5	3	3	3	3	3	2	55	3	1	21	52	0	0	2	0	0	1.0474	4
806	0	0	0	1	0	1	0	0	0	0	5	1	1	2	4	85	4	4	4	4	4	2	25	4	4	16	84	0	1	3	0	0	1.2046	7
807	-1	-1	-1	-1	-1	-1	-1	-1	-1	-1	4	3	2	3	2	50	3	3	2	3	2	1	56	3	1	16	16	0	0	4	0	0	0.7153	4
808	-1	-1	-1	-1	-1	-1	-1	-1	-1	-1	1	1	1	3	1	10	4	4	3	4	4	2	59	4	1	18	93	0	0	2	0	0	0.7559	1
809	1	0	0	0	1	0	1	0	1	1	5	1	1	2	1	90	4	4	4	4	4	2	58	2	4	13	93	0	1	2	0	0	1.1918	1
810	-1	-1	-1	-1	-1	-1	-1	-1	-1	-1	3	4	3	3	3	-1	3	3	1	1	1	1	65	3	1	15	62	0	0	2	0	0	0.7135	2
811	0	0	0	0	0	0	0	0	0	1	5	3	2	3	4	40	3	3	3	3	3	1	69	2	1	10	14	0	0	3	0	0	0.7337	6
812	0	0	0	0	0	0	0	0	0	1	5	5	3	4	5	5	1	1	3	2	1	2	56	3	1	15	91	0	0	2	0	0	0.6966	NA
813	0	0	0	1	1	0	0	1	1	1	4	2	2	3	1	30	3	3	3	3	4	2	57	1	1	12	93	0	0	4	0	0	0.8829	5
814	-1	-1	-1	-1	-1	-1	-1	-1	-1	-1	4	2	2	3	3	30	3	3	2	3	3	1	41	3	1	16	23	1	0	2	1	0	0.8452	7
815	-1	-1	-1	-1	-1	-1	-1	-1	-1	-1	5	3	1	3	1	15	4	-1	3	3	2	2	69	3	2	5	53	0	0	1	0	0	1.0899	4
816	0	0	0	1	0	1	0	1	1	0	4	2	2	3	3	20	3	3	2	2	2	1	20	3	1	21	21	0	1	2	0	0	1.5142	9
817	1	0	0	1	0	0	0	1	0	1	5	1	1	4	4	6	4	4	3	4	2	1	76	1	1	8	14	0	0	2	0	0	0.7337	6
818	0	0	0	0	0	0	0	0	0	1	5	4	3	3	2	3	4	4	4	4	4	2	59	3	2	10	93	0	0	3	1	1	0.9413	1
819	-1	-1	-1	-1	-1	-1	-1	-1	-1	-1	5	3	2	4	4	50	4	4	4	4	4	2	58	3	1	15	47	0	0	2	0	0	0.7407	11
820	-1	-1	-1	-1	-1	-1	-1	-1	-1	-1	4	4	2	4	3	6	3	2	2	2	3	1	46	4	1	20	74	0	0	3	0	0	0.8977	4
821	0	0	0	0	1	0	0	0	0	0	4	1	3	3	3	10	3	1	4	2	1	1	27	1	4	13	93	0	0	6	0	0	1.9925	6
822	0	1	0	1	1	0	0	1	1	1	5	4	1	5	5	40	4	3	2	4	3	1	32	4	1	16	16	0	0	2	0	0	0.74	11
823	-1	-1	-1	-1	-1	-1	-1	-1	-1	-1	5	1	3	5	1	50	4	4	4	4	3	1	30	2	1	16	31	0	0	2	0	0	0.8539	2
824	0	0	0	0	0	0	0	0	1	0	4	3	3	3	1	1	1	1	1	1	1	1	55	1	4	19	21	0	1	2	0	0	1.1927	9
825	0	0	0	1	0	0	0	0	0	0	4	2	2	4	4	3	3	4	4	4	3	2	57	4	1	18	58	0	0	2	0	0	0.917	6
826	-1	-1	-1	-1	-1	-1	-1	-1	-1	-1	5	1	1	3	4	65	4	4	3	4	4	2	70	3	1	18	41	0	0	3	0	0	0.8126	4
827	0	0	0	0	1	0	0	0	0	0	4	4	4	3	2	3	3	4	4	4	4	1	25	2	2	8	93	0	0	2	1	0	1.5684	1
828	0	0	0	1	0	0	0	0	0	0	5	3	1	-1	-1	80	4	-1	3	-1	4	2	53	4	4	16	21	0	0	2	0	0	0.8635	1
829	0	0	0	0	0	0	0	0	0	1	1	3	3	1	3	50	1	3	2	2	3	2	61	1	1	2	23	0	0	2	0	0	0.8294	6
830	0	0	0	1	0	0	0	0	0	1	4	4	2	3	5	7	3	3	3	3	3	1	44	3	1	18	43	0	0	1	0	1	1.0621	10
831	0	0	0	1	0	0	0	0	0	0	4	2	2	3	3	10	3	4	3	4	3	2	53	3	1	12	72	0	0	2	0	1	1.0747	8
832	-1	-1	-1	-1	-1	-1	-1	-1	-1	-1	3	3	3	3	3	-1	4	4	4	4	4	2	29	1	1	4	72	0	1	2	0	1	1.5859	6
833	0	0	0	1	1	0	0	0	0	0	5	3	1	4	1	5	3	3	4	3	1	1	46	4	1	21	59	0	0	2	0	0	0.8977	3
834	-1	-1	-1	-1	-1	-1	-1	-1	-1	-1	5	3	1	3	3	100	1	1	1	1	1	2	61	3	2	12	58	0	0	1	0	0	1.0771	5
835	-1	-1	-1	-1	-1	-1	-1	-1	-1	-1	5	2	1	3	2	-1	4	4	4	4	4	2	59	4	4	21	52	0	0	2	0	0	1.2378	1
836	0	0	0	1	1	0	0	0	1	1	5	2	1	4	2	3	3	4	3	4	4	1	43	3	1	12	35	0	0	1	0	0	1.0898	1
837	-1	-1	-1	-1	-1	-1	-1	-1	-1	-1	4	4	2	3	1	25	4	4	2	4	3	2	29	4	3	19	43	0	1	2	0	0	1.399	1
838	0	0	0	1	0	0	0	0	0	0	5	1	1	4	4	5	4	4	4	4	4	2	22	4	1	19	52	0	0	5	0	0	1.3418	6
839	0	0	0	0	0	0	0	0	0	1	4	3	2	2	1	20	4	4	3	4	4	1	55	2	1	6	55	0	0	3	0	0	1.061	2
840	0	0	0	1	1	0	0	0	0	0	4	4	2	4	3	5	2	2	2	2	1	2	46	2	1	18	88	0	1	2	0	0	0.8605	6
841	0	0	0	0	0	0	0	0	0	1	5	5	5	5	1	88	1	1	1	1	1	1	24	2	1	9	14	0	0	2	0	0	1.4528	1
842	-1	-1	-1	-1	-1	-1	-1	-1	-1	-1	5	1	2	3	3	3	4	4	3	4	4	2	72	2	1	12	61	0	0	1	0	0	0.9479	7
843	0	0	0	1	1	0	0	0	0	0	3	3	3	3	3	1	1	1	1	1	1	1	58	3	1	16	73	0	0	2	0	0	0.8273	6
844	-1	-1	-1	-1	-1	-1	-1	-1	-1	-1	3	3	3	3	1	100	1	1	1	1	1	1	57	3	1	18	62	0	0	2	0	0	1.0254	1
845	0	0	0	1	1	0	0	0	0	0	5	3	2	4	3	10	3	3	2	3	3	2	56	4	1	13	42	0	0	1	0	0	0.8247	1
846	0	0	0	0	1	0	0	0	0	0	5	3	4	4	4	80	3	3	4	3	3	2	50	4	1	18	58	0	3	3	0	0	0.917	7
847	-1	-1	-1	-1	-1	-1	-1	-1	-1	-1	4	4	2	4	4	100	1	1	1	1	1	1	56	2	4	19	93	0	0	4	0	0	1.1371	6
848	0	0	0	0	0	0	0	0	0	1	4	2	2	4	4	85	3	3	3	3	3	1	35	4	1	17	87	0	0	2	2	1	0.8744	10
849	-1	-1	-1	-1	-1	-1	-1	-1	-1	-1	4	2	2	3	1	11	3	4	2	3	2	2	19	2	5	21	93	0	3	4	0	2	1.4977	2
850	0	0	0	0	0	1	0	0	0	1	4	-1	3	3	3	7	1	1	1	1	1	2	35	3	2	1	62	0	1	2	0	2	1.7995	NA
851	-1	-1	-1	-1	-1	-1	-1	-1	-1	-1	1	1	1	3	2	30	3	3	4	3	3	2	48	2	1	1	59	0	0	2	0	0	1.0838	NA
852	0	0	0	0	1	0	0	0	0	0	4	4	2	4	3	2	1	1	1	1	1	1	55	3	1	8	35	0	0	4	0	0	0.8654	2
853	-1	-1	-1	-1	-1	-1	-1	-1	-1	-1	5	3	1	4	1	50	4	4	4	4	4	2	48	2	1	1	93	0	1	2	0	0	0.8934	1
854	-1	-1	-1	-1	-1	-1	-1	-1	-1	-1	5	2	2	3	1	40	4	4	3	4	3	2	63	3	2	12	31	1	0	1	1	0	0.9441	1
855	0	0	0	1	0	0	0	0	0	0	5	2	4	3	2	50	4	4	4	4	3	2	77	2	5	7	59	0	0	2	0	0	1.1409	NA
856	-1	-1	-1	-1	-1	-1	-1	-1	-1	-1	4	4	1	4	5	60	1	1	1	1	1	1	53	3	2	12	93	0	0	1	0	0	0.9821	11
857	0	0	0	1	0	0	0	0	0	0	5	2	1	4	1	25	4	4	2	4	4	2	26	4	1	12	56	0	0	2	0	0	1.3768	1
858	0	0	0	1	0	0	0	0	0	0	3	5	4	2	3	1	1	1	1	1	1	1	28	2	1	14	54	0	0	2	0	1	1.4079	6
859	0	0	0	1	0	0	0	0	0	0	3	4	3	4	4	2	1	1	1	1	1	1	53	1	1	10	59	0	0	4	1	0	0.9838	6
860	1	1	1	1	1	0	1	0	0	1	5	5	2	4	5	75	4	4	4	4	4	2	48	2	4	12	74	0	0	4	0	0	1.4457	NA
861	-1	-1	-1	-1	-1	-1	-1	-1	-1	-1	3	3	3	3	1	5	3	3	2	3	3	2	28	4	1	17	34	0	0	1	0	0	1.1762	NA
862	0	0	1	0	0	0	0	0	0	0	4	3	2	2	2	5	3	4	4	4	3	2	69	1	1	10	41	0	0	2	0	0	0.7797	1
863	-1	-1	-1	-1	-1	-1	-1	-1	-1	-1	5	4	1	4	5	5	4	4	3	3	3	2	52	3	1	21	74	0	0	3	0	0	1.0474	NA
864	0	0	0	0	1	0	0	0	0	0	5	1	1	2	1	50	1	1	1	1	1	2	55	3	4	11	93	0	0	1	0	0	1.1222	NA
865	0	0	0	1	1	0	0	1	0	1	4	3	2	3	4	80	4	3	3	3	3	2	22	3	1	16	32	0	0	3	0	0	1.0839	4
866	0	0	0	0	0	0	0	0	1	0	4	2	3	2	2	60	4	4	4	3	4	2	29	2	1	10	93	0	0	2	0	0	1.2123	NA
867	0	0	0	1	1	0	0	0	0	1	3	1	1	2	5	28	2	2	1	2	2	2	43	3	1	18	92	0	0	5	0	0	1.2617	NA
868	0	0	0	1	0	0	0	0	0	1	5	4	2	4	4	75	3	3	3	3	3	1	54	3	1	19	21	0	0	3	0	0	0.8866	9
869	0	0	0	0	1	0	0	0	1	0	5	1	1	3	3	60	4	4	2	3	3	2	73	2	1	4	32	0	0	1	0	0	0.8408	NA
870	0	0	0	0	1	0	0	0	1	0	5	4	4	4	2	10	4	4	4	4	4	1	57	4	4	11	59	0	1	3	0	0	1.1667	NA
871	0	1	0	1	0	1	1	1	1	1	5	2	2	4	5	18	3	3	3	4	3	1	21	3	4	19	52	0	0	3	0	0	2.3639	6
872	-1	-1	-1	-1	-1	-1	-1	-1	-1	-1	5	3	2	3	1	-1	4	4	4	3	4	2	26	2	1	13	74	0	1	4	0	0	1.5672	NA
873	0	0	0	1	1	0	0	0	0	0	4	4	3	4	4	50	2	3	2	3	2	2	23	2	2	14	21	0	0	4	1	0	1.2065	9
874	0	0	0	0	1	0	0	0	0	0	5	2	1	2	1	2	3	4	3	4	2	2	25	4	1	5	34	0	0	1	0	0	1.2212	NA
875	0	0	0	1	1	0	0	0	0	0	4	4	2	3	4	10	4	3	3	3	3	1	56	4	1	12	21	0	0	2	0	0	0.7964	NA
876	0	0	0	1	0	0	0	0	0	0	5	2	1	4	5	90	4	4	4	4	4	2	24	3	1	16	22	0	0	4	0	0	1.0692	9
877	-1	-1	-1	-1	-1	-1	-1	-1	-1	-1	5	2	3	4	3	70	3	4	2	3	4	2	25	4	1	14	33	0	0	1	0	0	0.9489	NA
878	0	0	0	0	0	0	0	0	0	1	5	3	2	3	2	7	3	4	2	3	3	2	21	2	3	18	23	0	0	4	0	0	1.5709	3
879	0	0	0	1	1	0	0	0	0	1	4	4	2	3	4	20	3	3	2	3	3	2	21	3	1	13	61	0	1	2	0	0	1.5726	6
880	0	0	0	1	0	0	0	1	0	0	4	3	4	3	3	2	3	2	2	2	2	1	22	3	1	7	23	0	0	1	0	0	1.5722	NA
881	-1	-1	-1	-1	-1	-1	-1	-1	-1	-1	4	1	3	1	1	90	4	4	3	4	3	1	26	4	1	9	14	0	0	3	0	0	1.2763	1
882	-1	-1	-1	-1	-1	-1	-1	-1	-1	-1	4	2	1	4	4	70	4	4	4	4	4	1	55	4	2	14	21	0	1	3	0	0	0.7091	6
883	0	1	0	1	0	0	0	0	0	0	4	4	2	4	4	10	2	2	2	2	2	1	24	4	1	16	72	0	0	2	0	0	1.2368	8
884	-1	-1	-1	-1	-1	-1	-1	-1	-1	-1	5	3	2	4	1	10	4	3	3	3	4	1	54	2	1	16	32	0	0	2	0	0	0.7226	4
885	0	0	0	0	0	0	0	0	0	1	5	4	2	2	4	75	4	4	4	-1	4	2	65	2	2	4	74	0	0	1	0	0	1.0862	8
886	0	0	0	0	1	0	0	0	0	0	3	4	3	3	1	5	2	2	1	2	2	1	23	3	1	15	56	0	0	3	0	0	1.4128	1
887	0	0	0	1	0	0	0	0	0	1	5	2	3	2	5	25	3	3	1	1	1	2	23	1	2	6	58	0	0	2	0	0	1.7958	NA
888	-1	-1	-1	-1	-1	-1	-1	-1	-1	-1	4	3	3	3	1	-1	-1	-1	-1	-1	-1	2	59	2	1	16	23	0	0	4	0	0	0.7281	4
889	0	0	1	0	0	0	0	0	0	0	5	5	3	1	2	50	3	1	1	1	3	2	47	2	4	13	74	0	0	5	0	0	1.4457	2
890	-1	-1	-1	-1	-1	-1	-1	-1	-1	-1	1	3	3	3	3	10	3	3	3	3	3	1	66	4	1	16	62	0	0	1	0	0	0.6246	NA
891	0	0	0	1	1	0	0	0	0	0	4	4	2	4	3	50	2	2	1	2	2	2	53	2	1	13	22	0	0	2	0	0	0.926	6
892	0	0	0	0	1	0	0	0	0	0	5	3	3	3	3	4	3	3	3	3	3	2	47	3	1	2	32	0	0	1	0	0	0.9533	NA
893	1	0	0	1	1	0	0	0	0	1	5	4	2	3	4	15	4	4	3	4	3	1	37	4	2	15	23	0	0	1	0	0	0.8379	7
894	0	1	0	1	1	0	0	0	1	1	5	3	2	3	4	50	4	4	3	4	2	2	58	4	2	15	54	0	0	1	0	0	0.8377	NA
895	0	0	0	0	0	0	0	0	0	1	5	3	5	3	1	75	4	4	4	4	4	1	21	2	1	1	74	0	0	3	0	0	1.812	4
896	0	0	0	0	1	0	0	0	0	0	4	3	3	2	2	5	4	4	4	4	4	2	71	2	2	8	56	0	0	2	0	0	1.0072	1
897	0	1	0	1	1	1	0	0	1	1	5	4	2	2	3	40	3	3	3	3	3	2	62	4	1	7	62	0	0	3	0	0	0.8427	4
898	0	0	0	1	1	0	1	0	1	1	5	4	1	4	5	30	3	4	2	3	3	1	63	4	4	21	81	0	0	2	0	0	0.8616	9
899	-1	-1	-1	-1	-1	-1	-1	-1	-1	-1	5	1	1	1	1	25	4	4	4	4	4	2	28	3	4	14	74	0	0	5	0	0	1.6692	1
900	0	0	0	0	0	0	0	0	1	0	5	5	5	5	4	1	1	1	1	2	1	2	21	2	1	1	21	0	0	2	0	0	1.3713	1
901	-1	-1	-1	-1	-1	-1	-1	-1	-1	-1	4	4	3	4	3	16	3	3	2	4	3	2	56	4	1	6	14	0	0	1	0	0	0.8232	4
902	-1	-1	-1	-1	-1	-1	-1	-1	-1	-1	5	3	1	1	2	50	4	4	4	4	3	2	65	3	2	11	88	0	0	2	1	2	0.8331	NA
903	0	0	0	1	1	0	0	1	0	1	5	5	1	4	4	5	1	1	1	1	1	1	68	4	1	20	59	0	0	5	0	0	0.7743	6
904	0	0	0	0	0	0	0	0	0	1	5	3	1	3	1	20	4	4	3	4	4	2	48	3	4	7	74	0	0	1	0	0	1.468	NA
905	-1	-1	-1	-1	-1	-1	-1	-1	-1	-1	1	2	1	3	3	10	1	1	1	1	1	2	46	2	2	14	59	0	0	1	0	0	0.9536	1
906	-1	-1	-1	-1	-1	-1	-1	-1	-1	-1	5	3	3	3	1	50	3	4	3	3	4	2	32	3	1	1	23	0	1	1	0	2	1.3741	NA
907	0	0	0	1	0	0	0	0	0	0	4	4	3	3	5	2	4	4	4	4	4	1	57	2	1	11	52	0	0	2	0	0	0.9838	6
908	0	1	0	1	0	0	0	0	0	0	5	4	3	4	5	25	3	3	4	3	2	1	72	4	1	17	74	0	0	2	0	0	0.7743	9
909	0	0	0	1	0	0	0	0	0	0	4	4	3	3	2	10	3	3	2	3	3	1	72	3	5	14	56	0	0	2	0	0	0.8487	NA
910	-1	-1	-1	-1	-1	-1	-1	-1	-1	-1	4	4	2	3	1	30	2	3	1	3	2	2	19	2	1	15	74	0	0	4	0	0	1.2323	1
911	0	0	0	1	1	0	0	0	1	1	4	4	3	3	1	25	3	3	2	3	3	1	28	3	1	11	11	0	0	1	0	0	1.4579	1
912	0	0	0	0	0	1	0	0	0	0	3	3	4	2	2	1	1	1	1	1	2	1	68	4	1	15	35	0	0	2	0	0	0.5475	NA
913	0	1	0	1	0	1	0	0	1	0	5	4	2	3	4	10	4	4	2	4	2	1	58	4	5	16	13	0	0	2	0	0	0.7448	NA
914	-1	-1	-1	-1	-1	-1	-1	-1	-1	-1	4	4	4	5	2	25	1	1	1	1	1	1	68	1	2	5	57	0	0	1	0	0	1.0362	NA
915	0	0	1	1	1	0	1	0	1	1	5	1	2	4	1	34	4	4	4	4	4	2	22	4	4	14	22	0	0	5	0	0	1.2635	1
916	1	0	0	1	1	0	0	0	1	1	5	4	3	4	3	27	2	1	1	1	2	2	36	2	1	7	58	0	0	2	0	0	1.5837	NA
917	0	0	0	0	1	0	0	0	0	0	5	3	2	3	1	100	1	1	1	1	1	2	56	4	1	14	61	0	0	1	0	0	0.7398	1
918	-1	-1	-1	-1	-1	-1	-1	-1	-1	-1	4	4	3	3	4	10	3	3	3	3	3	2	56	2	1	14	56	0	0	2	0	0	0.8421	6
919	-1	-1	-1	-1	-1	-1	-1	-1	-1	-1	3	3	3	3	1	5	1	1	1	1	1	1	29	4	1	8	81	0	0	1	0	0	1.2168	NA
920	0	0	0	0	0	0	1	0	1	0	4	4	3	3	5	2	3	3	3	3	1	2	57	2	1	15	33	0	0	2	0	0	0.7382	NA
921	-1	-1	-1	-1	-1	-1	-1	-1	-1	-1	5	4	3	3	1	33	3	3	2	3	2	1	21	3	1	12	42	0	0	1	0	0	1.575	2
922	0	0	1	0	0	0	0	0	0	0	5	1	3	3	3	80	4	4	4	4	4	2	56	2	4	12	22	0	0	1	0	0	1.25	NA
923	-1	-1	-1	-1	-1	-1	-1	-1	-1	-1	5	1	1	4	4	20	4	4	4	4	4	1	27	4	4	11	41	0	0	2	0	0	1.7465	NA
924	-1	-1	-1	-1	-1	-1	-1	-1	-1	-1	5	1	1	3	2	30	4	4	3	4	3	2	65	4	1	21	93	0	0	3	0	0	0.669	NA
925	0	0	0	1	0	0	0	0	0	0	5	3	2	4	1	30	4	4	3	3	4	2	58	2	2	9	56	0	0	1	0	0	1.138	NA
926	-1	-1	-1	-1	-1	-1	-1	-1	-1	-1	5	1	1	2	2	15	4	4	4	3	4	1	24	1	1	12	54	0	0	3	0	0	1.7906	NA
927	0	0	0	0	0	0	0	0	0	1	5	4	1	4	4	90	3	3	3	3	3	1	61	3	2	13	64	0	0	2	0	0	1.0275	NA
928	0	0	0	0	0	0	1	0	0	0	3	3	3	3	3	5	1	1	1	1	1	2	29	4	4	15	47	0	0	4	0	0	1.2809	NA
929	0	0	0	1	1	0	0	0	0	1	4	5	4	2	4	25	2	1	3	1	2	2	54	4	1	19	21	0	0	5	0	0	0.7929	NA
930	0	0	0	1	1	0	0	0	0	1	5	4	3	4	1	35	2	2	1	1	3	2	43	4	1	19	22	0	1	2	0	2	1.1586	NA
931	-1	-1	-1	-1	-1	-1	-1	-1	-1	-1	5	3	1	5	4	75	4	4	4	4	4	1	57	3	2	6	21	0	0	1	0	0	1.0424	NA
932	0	0	0	0	0	0	0	0	0	1	5	4	3	4	2	5	2	2	2	3	3	1	69	3	2	15	21	0	0	2	0	0	0.6986	NA
933	0	0	1	0	0	0	0	0	0	1	1	1	1	1	1	2	1	1	1	1	1	2	21	2	4	17	93	0	0	1	0	0	1.6997	11
934	0	0	0	1	0	0	0	0	0	1	5	1	3	3	1	35	3	4	4	4	4	2	32	4	2	9	72	1	0	2	1	0	1.4608	1
935	0	0	0	1	1	0	0	0	1	0	5	4	1	4	4	50	2	2	2	2	3	2	50	3	1	17	41	0	0	2	0	0	0.9181	NA
936	0	0	0	1	0	0	0	0	1	0	4	1	2	2	1	60	3	3	3	3	3	2	65	2	1	13	31	0	0	2	0	0	0.8309	1
937	-1	-1	-1	-1	-1	-1	-1	-1	-1	-1	4	2	3	3	1	5	3	3	3	3	3	1	65	2	1	5	31	0	0	3	0	0	0.8021	NA
938	-1	-1	-1	-1	-1	-1	-1	-1	-1	-1	5	1	1	2	1	-1	1	1	1	1	1	1	59	3	4	11	59	0	0	2	0	0	1.3327	1
939	-1	-1	-1	-1	-1	-1	-1	-1	-1	-1	4	3	3	3	2	5	3	3	3	4	4	1	25	4	3	18	93	0	0	3	0	0	1.5032	4
940	1	1	1	1	1	1	1	1	1	1	5	4	1	3	1	60	4	4	2	4	4	1	59	1	3	10	93	0	0	3	0	0	0.9647	NA
941	0	0	0	0	1	0	0	0	0	0	4	3	2	2	2	50	3	4	4	4	4	2	24	2	1	6	63	0	0	2	1	1	1.5859	1
942	1	0	0	1	0	0	1	0	1	1	5	1	1	2	3	25	4	4	4	4	4	2	58	4	1	21	91	0	0	3	0	0	0.7559	NA
943	0	1	0	1	1	0	0	0	0	1	5	3	1	5	3	10	4	4	4	4	3	1	54	3	5	16	14	0	0	1	0	0	0.8508	NA
944	-1	-1	-1	-1	-1	-1	-1	-1	-1	-1	3	3	3	3	3	0	1	1	1	1	1	1	36	1	1	16	21	1	3	2	1	3	0.8423	1
945	0	0	0	0	0	0	0	0	0	1	5	4	3	3	4	0	1	1	1	1	1	2	30	3	1	3	63	0	0	4	2	1	1.5892	NA
946	0	0	0	1	0	0	0	0	0	0	4	4	2	4	3	2	3	3	3	3	3	1	73	4	1	15	57	0	0	3	0	0	0.6246	NA
947	0	0	0	0	0	0	1	0	0	0	4	4	4	4	4	48	2	1	1	1	1	1	23	4	1	18	22	0	0	1	0	0	1.3256	2
948	0	0	0	1	0	0	0	0	0	0	4	4	3	4	3	5	2	2	1	2	2	1	27	4	1	16	34	0	0	1	0	0	1.0842	NA
949	0	0	0	0	1	0	0	0	1	0	5	1	1	3	1	75	4	4	4	4	4	2	22	3	4	16	93	0	0	4	0	0	1.376	NA
950	-1	-1	-1	-1	-1	-1	-1	-1	-1	-1	1	2	3	3	1	20	4	4	4	4	4	1	19	2	1	13	58	0	0	3	0	0	1.7906	NA
951	0	0	1	0	1	0	0	0	1	1	5	4	5	3	3	25	4	4	4	4	4	1	23	2	1	18	23	0	0	3	0	0	1.509	10
952	0	0	0	0	1	0	0	0	0	0	5	3	3	3	3	10	4	4	4	4	4	1	23	3	2	13	88	0	0	5	0	0	1.6772	NA
953	0	0	0	0	0	0	0	0	0	1	5	4	3	3	4	10	4	4	4	4	4	2	38	3	2	18	21	0	0	3	0	0	1.4986	NA
954	0	0	0	0	1	0	0	0	0	0	5	2	1	3	1	75	4	4	2	4	3	2	27	4	1	8	81	0	0	1	0	0	1.065	1
955	0	0	0	1	1	0	0	0	0	1	4	4	2	3	4	40	3	4	4	3	3	2	26	4	1	10	63	0	0	1	0	0	1.2919	NA
956	0	0	0	0	1	0	0	0	0	0	5	3	1	3	3	15	4	4	3	4	3	1	18	2	2	18	54	0	3	4	0	2	1.9762	NA
957	-1	-1	-1	-1	-1	-1	-1	-1	-1	-1	5	3	2	3	3	50	4	4	4	4	4	2	68	2	4	19	93	0	0	2	0	0	1.028	3
958	-1	-1	-1	-1	-1	-1	-1	-1	-1	-1	4	3	3	3	1	3	-1	-1	-1	-1	-1	2	21	2	1	11	43	0	0	2	0	0	1.2891	1
959	-1	-1	-1	-1	-1	-1	-1	-1	-1	-1	5	1	1	4	4	10	3	3	4	3	2	1	34	4	1	16	52	0	0	2	0	0	0.8558	3
960	1	1	0	0	1	0	0	0	1	1	4	4	2	4	3	40	1	1	1	1	1	1	52	3	1	13	35	0	0	1	0	0	0.9222	NA
961	0	0	0	1	0	0	0	0	0	0	5	2	1	3	2	5	4	3	3	4	2	1	82	4	1	21	93	0	0	2	0	0	0.6383	NA
962	-1	-1	-1	-1	-1	-1	-1	-1	-1	-1	4	3	3	4	4	5	3	2	2	2	1	2	61	2	1	12	31	0	1	3	1	1	0.8309	NA
963	-1	-1	-1	-1	-1	-1	-1	-1	-1	-1	4	3	2	3	4	19	3	2	2	3	3	2	48	4	1	21	31	0	0	3	0	0	0.8038	NA
964	0	0	0	0	1	0	0	0	0	0	4	4	3	3	3	50	1	1	1	1	1	2	59	3	2	10	74	0	0	1	0	0	1.1419	NA
965	-1	-1	-1	-1	-1	-1	-1	-1	-1	-1	4	4	3	4	4	20	2	4	3	4	2	1	44	1	4	3	88	0	2	5	0	1	1.3951	NA
966	0	1	0	1	1	0	0	0	0	1	5	5	3	4	5	20	2	3	4	2	1	1	31	4	1	16	61	0	0	2	0	0	0.8558	11
967	-1	-1	-1	-1	-1	-1	-1	-1	-1	-1	4	3	3	3	3	5	1	1	1	1	1	2	39	4	1	13	58	0	0	2	1	1	1.3748	NA
968	0	0	0	0	0	0	1	0	0	0	5	2	1	3	1	60	4	4	4	4	3	2	38	4	1	16	23	0	0	2	0	0	0.9347	NA
969	-1	-1	-1	-1	-1	-1	-1	-1	-1	-1	3	3	3	3	2	6	1	1	1	1	1	2	22	3	1	10	86	0	0	4	0	0	1.2165	NA
970	0	0	0	1	0	0	0	0	0	1	4	4	2	4	2	20	2	1	2	2	2	1	73	4	1	13	73	0	0	2	0	0	0.7944	NA
971	-1	-1	-1	-1	-1	-1	-1	-1	-1	-1	3	3	3	3	2	1	1	1	1	1	1	1	39	4	1	16	34	0	0	1	0	0	0.7501	NA
972	-1	-1	-1	-1	-1	-1	-1	-1	-1	-1	4	4	1	3	1	50	3	3	3	3	2	2	65	3	1	15	91	0	0	2	0	0	0.6165	NA
973	0	0	0	1	0	0	0	0	0	0	4	3	2	4	3	10	3	3	2	3	2	1	31	4	1	18	93	0	0	2	0	0	0.8744	NA
974	-1	-1	-1	-1	-1	-1	-1	-1	-1	-1	5	1	1	1	1	95	1	1	1	1	1	1	67	4	1	17	85	0	0	2	0	0	0.6383	NA
975	0	0	0	0	0	0	0	0	0	1	5	2	1	4	4	25	4	3	2	4	3	1	68	3	1	14	59	0	0	2	0	0	0.7135	NA
976	0	1	0	1	1	1	0	1	0	1	5	5	1	3	4	5	3	2	1	1	1	1	35	3	1	13	56	0	0	2	0	1	1.2432	NA
977	0	0	0	0	1	0	0	0	0	0	5	5	3	3	1	4	2	2	1	2	3	1	45	2	1	16	32	0	0	1	0	0	0.7226	1
978	-1	-1	-1	-1	-1	-1	-1	-1	-1	-1	5	3	2	3	1	4	3	3	3	4	2	2	19	2	1	14	61	0	1	3	0	0	1.2323	NA
979	0	1	0	1	1	0	0	0	0	0	4	3	1	4	4	1	4	4	3	4	4	2	26	2	2	4	72	0	0	1	0	0	1.7958	NA
980	1	0	0	1	0	0	0	0	0	1	1	4	3	4	3	10	3	3	3	3	2	2	59	4	1	17	16	0	0	2	0	0	0.7929	NA
981	0	0	0	0	1	0	0	0	0	0	3	4	3	3	1	10	1	1	1	1	1	2	55	4	2	14	14	0	1	2	0	1	0.7243	NA
982	0	0	0	0	1	0	0	0	1	1	5	4	2	3	4	5	3	3	3	3	2	1	65	2	1	17	41	0	0	3	0	0	0.7726	NA
983	-1	-1	-1	-1	-1	-1	-1	-1	-1	-1	1	4	3	3	2	1	1	1	1	1	2	1	62	4	1	19	43	0	0	1	0	0	0.6787	NA
984	1	0	0	1	0	0	0	0	0	1	4	5	4	4	5	99	3	1	3	3	1	1	40	2	1	15	93	0	1	3	0	0	0.803	NA
985	0	0	0	0	1	0	0	0	0	0	4	4	2	4	4	45	3	3	3	3	3	2	61	3	1	17	11	0	0	3	0	0	0.8016	NA
986	0	0	0	1	0	0	0	0	0	1	4	4	3	3	3	20	4	4	4	4	2	2	68	4	1	14	47	0	0	2	0	0	0.5739	NA
987	-1	-1	-1	-1	-1	-1	-1	-1	-1	-1	5	3	3	3	5	25	2	3	3	3	3	1	55	2	2	11	62	0	0	2	0	0	1.1141	NA
988	0	0	0	1	1	0	0	0	0	1	4	2	3	4	4	2	3	3	1	3	3	1	44	4	3	18	93	0	0	1	0	0	1.0401	7
989	0	1	0	1	0	0	1	0	1	1	4	3	2	4	4	5	3	3	2	3	3	2	76	4	1	13	74	0	0	3	0	0	0.8327	NA
990	0	1	0	1	0	0	0	0	0	1	1	1	1	2	4	2	3	3	3	3	4	2	70	2	1	7	87	0	0	2	0	0	0.7907	NA
991	-1	-1	-1	-1	-1	-1	-1	-1	-1	-1	5	5	3	3	3	5	3	4	4	4	4	2	60	2	2	12	52	0	0	2	0	0	1.0734	NA
992	0	0	0	1	0	0	0	0	0	0	5	5	1	3	1	5	4	4	4	4	4	1	60	2	1	5	93	0	0	1	0	0	0.7544	NA
993	0	0	0	0	0	1	0	0	1	1	5	3	1	3	4	40	4	4	3	4	4	1	35	4	1	18	16	0	0	2	1	0	0.9172	NA
994	0	0	0	1	1	0	0	0	0	1	4	4	2	4	4	10	3	3	3	3	2	1	63	2	1	19	21	0	0	2	0	0	0.7621	NA
995	0	0	0	0	0	0	0	0	1	0	5	3	3	3	1	50	2	3	3	4	2	1	25	3	1	15	34	0	0	2	0	0	1.2384	NA
996	0	0	0	0	1	0	0	0	1	0	5	2	1	2	1	25	4	4	4	4	4	2	45	2	1	13	23	0	1	3	0	0	0.926	NA
997	0	1	0	1	1	1	0	0	0	1	5	4	2	4	5	80	4	4	2	3	3	1	32	4	4	17	58	0	0	1	0	0	1.4319	NA
998	0	0	0	0	1	0	0	0	0	0	4	3	2	4	4	20	4	4	4	4	4	2	27	3	4	13	74	1	0	2	1	1	2.1229	NA
999	0	0	0	0	1	0	0	0	0	0	4	3	2	3	2	5	3	3	3	4	4	2	57	2	2	7	21	0	0	1	0	0	1.0611	NA
1000	0	0	0	1	0	0	0	0	0	1	4	4	4	4	5	7	3	3	1	3	3	1	60	4	5	21	34	0	0	2	0	0	0.8072	NA
1001	0	0	0	1	0	0	0	0	1	1	1	5	5	3	4	6	1	1	1	1	1	2	27	3	1	4	44	0	0	1	0	0	1.395	NA
1002	0	0	0	1	0	0	0	0	0	0	4	4	3	4	4	2	3	3	2	3	3	1	77	4	1	9	91	0	0	2	0	0	0.6145	NA
1003	0	0	0	0	0	0	0	0	0	1	5	3	1	3	3	10	3	4	2	3	4	2	28	3	2	8	43	0	0	1	0	0	1.4647	NA
1004	0	0	0	0	1	0	0	1	0	1	5	4	1	3	3	3	3	3	3	3	2	2	37	3	2	10	74	0	1	2	0	1	1.6686	NA
1005	0	0	0	0	1	0	0	0	0	0	5	4	2	4	1	50	3	3	3	3	3	2	69	4	1	17	92	0	0	2	0	0	0.669	NA
1006	0	0	0	1	0	0	0	0	0	0	4	4	2	4	5	20	2	3	3	3	2	1	51	3	4	18	86	0	0	3	0	0	1.1411	NA
1007	-1	-1	-1	-1	-1	-1	-1	-1	-1	-1	-1	-1	-1	-1	-1	-1	-1	-1	-1	-1	-1	1	58	3	2	14	34	0	0	1	0	0	0.8211	NA
1008	0	0	0	1	1	0	0	0	0	1	5	4	1	4	4	75	3	3	4	2	2	2	23	1	1	13	59	0	1	3	0	0	1.5672	NA
1009	0	0	0	0	1	0	0	0	0	0	4	4	2	3	4	60	3	3	3	3	3	2	51	4	2	16	34	0	0	1	0	0	0.7343	NA
1010	1	0	1	1	1	0	0	0	1	1	5	1	1	1	5	95	4	4	2	4	2	2	35	4	1	21	33	0	0	1	0	0	1.1745	NA
1011	0	0	0	0	0	0	0	0	1	0	1	3	3	4	3	20	3	3	3	3	3	2	44	4	2	14	58	0	0	2	1	0	1.2241	NA
1012	1	1	0	0	0	0	0	0	0	0	4	3	1	3	1	50	1	1	2	1	2	2	64	2	1	3	52	0	0	1	0	0	0.9592	NA
1013	0	0	0	1	0	0	0	0	0	1	4	5	4	4	-1	4	2	-1	3	-1	3	2	44	2	2	8	21	0	0	3	0	1	1.4378	NA
1014	-1	-1	-1	-1	-1	-1	-1	-1	-1	-1	5	1	1	1	1	30	4	4	4	4	4	1	32	3	1	13	31	0	0	2	0	0	1.0898	NA
1015	0	0	0	1	0	0	0	0	0	0	3	4	3	3	3	5	1	2	1	1	2	2	49	2	1	11	57	0	0	2	0	0	1.005	NA
1016	0	0	0	0	0	0	0	0	0	1	4	4	3	3	4	5	2	2	2	2	2	1	21	3	1	13	56	0	0	4	1	1	1.7968	NA
1017	0	0	0	0	0	0	0	0	0	1	4	3	2	4	4	20	2	2	4	3	4	2	42	4	4	18	93	0	0	5	0	1	1.491	NA
1018	-1	-1	-1	-1	-1	-1	-1	-1	-1	-1	5	1	1	-1	1	-1	4	4	4	4	4	2	58	1	4	16	54	0	0	5	0	0	1.1367	NA
